# Supplementary material for: Approaches for integrating heterogeneous RNA-seq data reveal cross-talk between microbes and genes in asthmatic patients
Source: Genome Biol. 2020 Jun 22;21:150. doi: 10.1186/s13059-020-02033-z (PMC7310008; doi:10.1186/s13059-020-02033-z)
Supplement: Supplementary file 2 — Additional file 2:Table S1. Gene-topic membership. A tab-delimited text file showing the complete topic distributions for all genes. [file 13059_2020_2033_MOESM2_ESM.txt]

topic1 topic2 topic3 topic4 topic5 topic6 topic7 topic8 topic9 topic10
CXCL8.protein_coding 0.00741432429241239 0.00323965379475032 0.000307256262326886 0.00159905435103424 9.26618796551243e-09 0.00357342439302855 0.000815652724772641 3.71139007502441e-09 0.00029637293154322 1.51411104557029e-08
FTL.protein_coding 0.00483558540777326 0.00577031587948634 0.000286130494260943 0.00116118083699069 0.00109999843957395 0.000933185100528329 1.77623178484151e-06 0.000710437999551248 0.00012987333253659 3.95182982893846e-06
FTH1.protein_coding 0.00831181081944008 0.00501122449560787 4.59099008457439e-06 0.00122677667469761 0.00128244968061489 0.00290978947309229 0.000422400521410281 3.71139007502441e-09 9.11327854442425e-09 0.000476960120465097
BEST1.protein_coding 0.00284805461004587 9.83643257815984e-06 0.000229554656855077 0.000704341472400312 1.01928067620637e-07 2.42379444826973e-08 0.000207953025435513 0.000124335278903393 8.29308347542605e-07 1.51411104557029e-08
B2M.protein_coding 0.00507935234849424 0.00479584773140407 5.20415262112248e-07 0.00134317229649333 0.0013604709832845 0.00174200530791594 0.000564932291462196 3.71139007502441e-09 3.16321898276965e-05 0.00140102209157665
LYZ.protein_coding 0.00371707607931336 0.00557883014777098 0.000376404508045167 0.000651299862005727 0.0010583932556088 0.00116514222922774 0.000142102481216999 0.00073203828978789 9.11327854442425e-09 0.00122447674366315
IFITM2.protein_coding 5.37347732522336e-05 5.95786346345236e-09 1.52054003811212e-05 0.000944485906274695 2.40086930186427e-05 2.42379444826973e-08 8.27070232409571e-08 2.63508695326733e-07 0.00028197395144303 0.000401254568186583
PLEK.protein_coding 0.00143805750873759 0.00210676605717485 0.000289273596339047 0.00188452851281135 0.000887061440126471 0.00200547176444286 0.000395973658269956 1.56249522158528e-06 0.00103400169692892 0.00297600040117886
SOD2.protein_coding 0.00477181809700652 0.00449920570955878 0.000242693854066822 0.00152045592075384 0.00135537457990347 0.0023823718011488 0.000303263023646521 7.79391915755126e-08 9.11327854442425e-09 0.00172988701067451
GLUL.protein_coding 0.00457605105760666 0.00508230180672686 0.000260728046318236 0.0013367158367327 0.00115318635849599 0.00209006219068747 0.00032169487454022 0.000265553671258072 9.11327854442425e-09 0.000969954676902784
MT.ND4.protein_coding 0.00990808660756148 0.00303869506012807 5.15262635754701e-09 0.000517238648920513 0.0012809670905404 0.00271806733223416 0.000675562781121172 5.71925210561262e-06 9.11327854442425e-09 0.00134439433847232
SRGN.protein_coding 0.00262186902852972 0.00219220181924076 0.00090779486429899 0.00175203657814017 0.000922550940034384 0.00201347028612215 0.000685487623910087 4.08252908252686e-08 0.000562936328967629 0.00115528186888059
LITAF.protein_coding 0.00121243006560889 0.00179481232622849 0.000979828580777497 0.00180301570833345 0.000968603894222981 0.00143103248020293 0.000735269375041787 3.71139007502441e-09 0.000519465990310726 0.00162208230422991
MT.CO3.protein_coding 0.00897153039341194 0.00383812117965411 5.15262635754701e-09 7.667045965743e-07 0.00139234666988586 0.00234577250497993 0.000489038751564423 0.000288675631425474 0.000701184764486545 0.00110546761548132
MT.CO1.protein_coding 0.00811562517624964 0.00497500068575009 5.15262635754701e-09 0.00118929333886508 0.00126827241302765 0.00286616117302344 0.000411018459640454 1.89280893826245e-07 1.28497227476382e-06 0.00101734635262913
H3F3B.protein_coding 0.00203121908000543 0.000743428160833048 0.000776712049762993 0.001908471217757 0.000553849320886644 0.00119762107483456 0.000430316765063344 3.00622596076978e-07 0.00139652791742611 0.00157832449501293
HCAR3.protein_coding 0.00111489538240112 0.000836489988132175 0.000340233071015186 0.0023943646512702 0.000217208712099577 0.0007945440580873 3.93842967814082e-09 3.71139007502441e-09 0.00136381124745163 0.00168234392384361
SAT1.protein_coding 0.00531544488638772 0.00287008752411237 3.95257967887431e-05 0.00160488309942925 0.000960727634452295 0.00289306529139923 0.000415508269473534 4.95878827924012e-05 0.000488207444903351 0.00218472596876383
MT.CO2.protein_coding 0.0103063183470107 0.00246775300442543 5.15262635754701e-09 4.48365261154561e-09 0.00117857571352149 0.00206824804065304 0.000972008382994831 3.71139007502441e-09 1.92290177287351e-06 0.0012461285316148
CD74.protein_coding 0.00586562980182152 0.00548547042729868 0.000238056490345029 0.000707524865754509 0.00114623671752185 0.000722314983528863 3.93842967814082e-09 0.00067573650234977 0.000318244800049839 0.000970408910216455
MT.CYB.protein_coding 0.00943687827395257 0.00361922927600686 5.15262635754701e-09 0.000241897542045497 0.00140782120378827 0.0022628787348491 0.000721169796794043 3.71139007502441e-09 0.000178720505534704 0.00172882713294261
S100A8.protein_coding 1.39534596863759e-08 5.95786346345236e-09 0.000213066252510926 0.00168572335601542 2.59545924914003e-05 0.00156531069263708 0.000211930839410435 4.08252908252686e-08 3.43661733910238e-05 0.000828688116351076
CCL4L2.protein_coding 0.000938942255755921 0.000141981844197533 2.62783944234897e-07 0.000701561607781153 0.000164576764455466 2.42379444826973e-08 0.000125521692272026 3.71139007502441e-09 0.000664640517523404 6.79987270565617e-05
ACTB.protein_coding 0.00657446555388942 0.00535832962098861 5.87914667396114e-06 0.00130286425951553 0.0013034839272966 0.00191094378096034 0.000430198612172999 3.71139007502441e-09 9.11327854442425e-09 0.000607325081488699
NAMPT.protein_coding 0.00414014497700428 0.00337591013215947 0.0005718951520505 0.00166792325514758 0.00109981311581464 0.00282229049350976 0.000350721101268117 2.26394794576489e-07 0.000243060252058339 0.00168900601244412
HLA.E.protein_coding 0.00528572401725574 0.00441811918782119 1.59731417083957e-07 0.00135321567834319 0.00151215848027994 0.00165038587777134 0.000474978557613461 2.8878326173765e-05 0.000207245067378752 0.00179605366336594
IFI30.protein_coding 0.00119303475664483 0.00401328236547961 0.000985238838452921 0.000787558064870598 0.00114039901910358 2.6661738930967e-07 0.000231662372097921 0.000806600116395131 0.000430520391717145 0.000801434117530811
IL1RN.protein_coding 0.000630710331283877 0.000990381601393148 1.2989771047376e-05 0.00156574081213045 9.26618796551243e-09 0.00174830717348144 0.000304405168253182 4.08252908252686e-08 0.00173116750557737 0.00348731570126795
MT.ND1.protein_coding 0.0105276202176366 0.00277923010629472 5.15262635754701e-09 0.000387257559711806 0.00162502064969988 0.00242115251232112 0.000604671046914637 1.74472447426898e-05 9.11327854442425e-09 0.00121524066628517
PSAP.protein_coding 0.00361479721981223 0.00597711332030277 0.000487237500996003 0.00111365411930831 0.0010583932556088 0.00165838439945063 3.93842967814082e-09 0.000588110582678444 9.11327854442425e-09 0.000362947558733654
MT.ATP6.protein_coding 0.0119365010421699 0.00193053245592593 5.20415262112248e-07 1.66343511888342e-06 0.0014798194842803 0.000165811778206132 0.000952631308978379 0.000124929101315397 9.11327854442425e-09 0.00105459348435016
PHACTR1.protein_coding 0.00130577871091074 0.000224498253166348 0.000901147976297754 0.00192721288567326 0.0003532363514333 0.000280457255609291 0.000699626586454612 0.000171469932856203 0.000783386536957252 1.51411104557029e-08
HCAR2.protein_coding 0.000637547526530201 0.000609912440617081 0.000191322169282078 0.00253075736371341 0.00016318683626064 0.000569373553843042 0.000105908312474885 3.71139007502441e-09 0.00149431339620779 0.00136014109334625
PLAUR.protein_coding 0.00119666265616328 0.000918410610754645 5.15262635754701e-09 0.00189578248086633 0.00125085197965249 0.000704378904611667 0.000620070306956168 3.71139007502441e-09 0.00127149373579661 0.000510119152363087
TMSB4X.protein_coding 0.00349326258594389 0.00513342027524328 0.000450550801330268 0.00116552998002389 0.00110435354791774 0.00111739347859683 0.000281956119087779 0.000563912319389285 7.75631136915946e-05 0.000321763738294142
LCP1.protein_coding 0.00431763298421498 0.00462759766719618 0.000336883863882781 0.00144853813286465 0.00104903440576363 0.00190730808928793 0.000313345403622561 0.000473205945955688 1.74063620198503e-06 0.000563870094480832
CCL4.protein_coding 0.000497873395069579 1.48410378874598e-05 6.96119820904601e-06 0.000528537453501608 9.26618796551243e-09 2.42379444826973e-08 0.00024619517761026 3.71139007502441e-09 0.000523384700084828 0.000258019663275633
MT.ND2.protein_coding 0.0110390145151423 0.00264744216648315 1.49941427004618e-06 0.000411379610761921 0.0014825066787903 0.00207285325010476 0.000793597518575053 8.35433905887996e-06 9.11327854442425e-09 0.000863815492608307
SDCBP.protein_coding 0.00145005748406787 0.00176937224923954 0.00123617174206546 0.00139746932961915 0.000563393494491122 0.000932700341638675 0.00100607579971075 0.000235973892360127 0.000457495696208641 0.000535556217928668
CD14.protein_coding 1.39534596863759e-08 0.000360039646959889 0.000212757094929474 0.00087525830995243 0.000526977375786658 2.6661738930967e-07 0.000474584714645646 3.71139007502441e-09 0.00100383674494687 0.000264227518562471
MXD1.protein_coding 0.00123810443143182 0.000918410610754645 0.00126337760923331 0.0021820188635874 0.000348973904969164 0.00232565501105929 7.7472850198708e-05 7.79391915755126e-08 0.00124096425267279 0.00115649315771704
BCL2A1.protein_coding 0.000430338650187519 0.000305346460365397 0.000489143972748295 0.0020584493976132 0.000379552325255355 0.000329660282909166 0.000482107115330895 3.71139007502441e-09 0.000814098285651961 0.00128564682990419
G0S2.protein_coding 0.00336530936061983 0.000752543691932131 1.59731417083957e-07 0.00263594385398028 0.000263446990047484 0.00173667296012974 4.33227264595489e-08 4.08252908252686e-08 0.00127231393086561 0.000875625558763755
HLA.DRA.protein_coding 0.00340493718612913 0.00603597701132168 0.000392841386125742 0.000859072324024751 0.00104986836268052 0.00118695637926217 0.000294598478354611 0.000311983161096627 8.36690103163589e-05 0.000842315115761209
SERPINA1.protein_coding 0.0025876830522981 0.00557704278873194 0.000323280930298857 0.00126179400159378 0.00099047209782159 0.00116247605533465 1.61475616803773e-07 0.000865908129794021 0.00019239042335134 0.000331756871194906
CTSB.protein_coding 0.00204977718138831 0.00644277992860621 0.000875178739455717 0.000707749048385086 0.000981298571735732 0.00074897672245983 1.18546733312039e-06 0.000591821972753468 3.73644420321394e-07 0.000655019579424164
ALOX5AP.protein_coding 0.000563873259386136 5.95786346345236e-09 7.60579176637514e-05 0.000478544726882875 0.00034258023527296 2.42379444826973e-08 0.000434452116225392 0.000215969499855746 0.000536052157261578 1.66552215012732e-07
MT.ND5.protein_coding 0.0107531081261684 0.00368768512720193 5.15262635754701e-09 4.48365261154561e-09 0.00144247674677929 0.0016913480039471 0.000852437657966476 3.71139007502441e-09 1.37610506020806e-06 0.000646994790882641
FPR1.protein_coding 1.39534596863759e-08 5.95786346345236e-09 0.0006239882045253 0.00206382978074706 0.000330626852797449 2.42379444826973e-08 0.000783830212973263 3.71139007502441e-09 0.000570226951803169 0.000712707210260392
CCL3.protein_coding 0.000274199436296973 5.95786346345236e-09 5.89511981566953e-05 0.000391965394953929 9.26618796551243e-09 2.42379444826973e-08 0.000186252277908957 7.08875504329663e-07 0.000271311415546054 0.00015627140101331
H3F3A.protein_coding 0.000602105738926806 5.95786346345236e-09 0.00061079748104998 0.00157591870355866 0.000153272015137541 2.42379444826973e-08 0.000634484959578163 3.71139007502441e-09 0.000849548939189772 0.000888646913755659
AQP9.protein_coding 0.0021988001308388 0.00337328867223555 0.000822158214236558 0.00174248639807758 0.00119043643411735 0.00228057243432147 0.000565916898881732 3.71139007502441e-09 2.37856570009473e-06 0.00128473836327685
CXCR4.protein_coding 0.000923035311713452 8.07350077932428e-05 0.0015889720687667 0.00145382884294628 5.44944514251786e-05 0.000190292102133657 3.14326072612418e-05 7.79391915755126e-08 0.0010619794620603 1.51411104557029e-08
S100A9.protein_coding 0.00398637785126042 0.00241687285044755 0.000202194210896502 0.0017567444133823 0.0009716617362516 0.00498237610580774 0.000616131877278027 3.71139007502441e-09 0.000486111390838133 0.00130987260663331
FCER1G.protein_coding 0.00017610661470175 0.000192742840906147 8.10559652305719e-05 0.000108598549904246 8.3488353569267e-06 2.42379444826973e-08 0.000211418843552277 5.8977699682213e-05 9.11327854442425e-09 0.000299506305924259
AP000769.1.protein_coding 0.000108292800625963 5.95786346345236e-09 6.33824568241857e-05 5.95922268600528e-05 9.26618796551243e-09 2.6661738930967e-07 3.93842967814082e-09 7.79391915755126e-08 9.11327854442425e-09 1.51411104557029e-08
CXCR2.protein_coding 1.39534596863759e-08 0.000290153908533593 0.000352650900536875 0.00247161798576713 0.000120840357258248 0.000159752292085458 3.93842967814082e-09 4.08252908252686e-08 0.000180543161243588 0.000200332032439405
IFITM3.protein_coding 1.39534596863759e-08 1.76412337152824e-05 5.15262635754701e-09 0.000231226448830019 2.1228836628989e-05 2.42379444826973e-08 1.85539422137214e-05 1.04290061108186e-06 4.96764813456565e-05 0.000673491734180121
UBC.protein_coding 0.0067578140141684 0.00488777756464514 5.15262635754701e-09 0.00126636732725755 0.00140059357717517 0.00258427387868967 0.000381440852757616 0.000119436244004361 9.11327854442425e-09 0.0008356530271607
TAGAP.protein_coding 1.39534596863759e-08 0.000318632495888896 5.85905143116671e-05 0.00223622622366099 3.82786224855318e-05 0.000241434164992148 0.000124655237742835 3.71139007502441e-09 0.000629007598414705 0.00308304805210068
IL1B.protein_coding 0.000984709603527234 0.00166719489084134 1.96315064222541e-06 0.00225779259272252 0.000468322405964964 0.00183701805028811 0.000331265258658102 3.71139007502441e-09 9.11327854442425e-09 0.00155470436270203
LAPTM5.protein_coding 0.000744849631518432 0.00259370223804281 0.00096864738158162 0.00114208047686551 0.00115633686240426 0.000358745816288403 0.000576629427606275 0.000667979697092969 0.000555098909419424 0.000365672958615681
TAGLN2.protein_coding 0.000288711034370804 0.00130525468543661 0.000880279839549689 0.00121857159041848 0.000972773678807461 2.42379444826973e-08 0.00102943068770212 1.52166993076001e-07 0.00100866678257542 9.23607737797878e-07
TMBIM6.protein_coding 1.39534596863759e-08 0.00133814209175486 0.00115115340716593 0.000577947305280841 0.00117218204382529 2.42379444826973e-08 0.00121623040733634 0.000211961198574719 0.000470072020599947 0.000192912888316111
FCGR3B.protein_coding 1.39534596863759e-08 0.000821476172204274 5.61687799236199e-05 0.00203074042447385 0.000699606457584154 1.04465540720425e-05 0.000364584373735173 0.00031398731173714 0.000739825065514904 0.00165660403606891
FCGR2A.protein_coding 0.000115688134259743 0.000300699326863904 0.00026000667862818 0.00165734183498433 0.000374270598115013 5.08996834136643e-07 0.000645670099864083 0.00026533098785357 0.000663182392956296 0.00153123564149569
MARCKS.protein_coding 0.000564989536161047 0.000670444333405757 0.00118624279266083 0.00190022129695176 0.000554312630284919 0.00033256883624709 3.93842967814082e-09 5.9753380207893e-07 0.00115338564586088 0.00150685845366201
HLA.B.protein_coding 0.00371149469543881 0.00462724019538837 0.000223113873908143 0.0013103071228507 0.00129801687639695 0.000792120263639031 0.000524720924448379 4.45775061911183e-05 0.000384316069496914 0.00151170360900783
PI3.protein_coding 0.000236525095143758 5.95786346345236e-09 0.000617702000369093 0.00141616616100929 9.26618796551243e-09 0.00101874504455225 3.93842967814082e-09 4.08252908252686e-08 0.000328725070375926 1.51411104557029e-08
C15orf48.protein_coding 4.28510746968604e-05 5.95786346345236e-09 5.6838621350101e-05 0.000110661030105557 2.32581317934362e-06 0.000145451904840667 2.44576483012544e-06 3.71139007502441e-09 8.54005332397995e-05 0.000263167640830572
CSF3R.protein_coding 1.39534596863759e-08 0.00025744523811924 0.000404486321693798 0.00269203434815071 0.000295230014769192 2.42379444826973e-08 3.93842967814082e-09 7.16669423487215e-06 0.0010817552765017 0.000661984490233787
S100A11.protein_coding 0.00213810258120307 0.000281991635588664 1.08205153508487e-07 0.000481772956763187 0.000552830040210437 2.42379444826973e-08 0.000122449717123076 0.00137299535574461 0.000668012430584841 0.000162025022986477
GABARAP.protein_coding 0.000414292171548187 0.000140134906523863 0.000272836718258472 0.000430838663096029 0.000336742536854687 0.000251614101674881 0.000471749045277385 3.71139007502441e-09 0.000477818307362707 0.00019245865500244
IFITM1.protein_coding 1.39534596863759e-08 5.95786346345236e-09 5.15262635754701e-09 0.000410348370661266 1.27039437007175e-05 2.42379444826973e-08 3.93842967814082e-09 3.71139007502441e-09 2.52528948465995e-05 0.000613684347880095
RHOA.protein_coding 0.00156768514922402 0.00255015025612498 0.00117212459644115 0.00112450455862825 0.00110713340430739 0.00125942783326543 0.000782884989850509 0.000175960714846982 0.000803891413682206 0.000159451034209007
HLA.A.protein_coding 0.000903919071943117 0.00332520871408549 0.000704266123175883 0.00116696474885959 0.001519664092532 0.000314390377885067 0.000644764261038111 7.79391915755126e-08 0.000638120876959129 0.00151866851981746
C5AR1.protein_coding 0.00089401211556579 0.000751352119239441 0.000812265171630068 0.00154233614549819 0.000739080418317237 0.000429035855288225 0.0010400644478331 3.71139007502441e-09 0.000856930694810755 1.51411104557029e-08
SH3BGRL3.protein_coding 0.000436059568658933 0.000302605843172209 5.946646079245e-05 8.19656533916652e-05 9.26618796551243e-09 2.42379444826973e-08 0.000280420131513304 0.000213334412902478 0.000431340586786144 1.51411104557029e-08
PLAU.protein_coding 0.000138571808145399 0.000150561167584905 0.000218476510186351 0.0015214871608545 9.26618796551243e-09 0.000492781649277719 0.00020842563699689 1.15053092325757e-07 0.000211528308294631 3.48396951585724e-05
CAPZA1.protein_coding 0.000264292479919646 9.49147228362595e-05 0.000253359790626944 0.000438191853378964 0.000321916636109868 2.42379444826973e-08 0.000543310312529203 3.71139007502441e-09 0.000228114475245483 0.000176863311233066
YWHAZ.protein_coding 0.00202159119282183 0.00217146845438794 0.00095385934393546 0.00117082069010552 0.000616210765894543 0.00139612984014785 0.000438233008716406 0.000920354222194629 0.000840982457358013 0.000817180872404741
SELL.protein_coding 1.39534596863759e-08 5.95786346345236e-09 5.15262635754701e-09 0.0012276285686938 9.55343979244332e-06 2.42379444826973e-08 3.93842967814082e-09 3.71139007502441e-09 0.000164321525434513 0.000542218306529177
MNDA.protein_coding 1.39534596863759e-08 3.20592632968371e-05 5.15262635754701e-09 0.00178449822304776 0.000136870862438584 0.000690078517366875 0.000405189583716805 0.000560497840520262 9.11327854442425e-09 0.00217972940231345
ALDOA.protein_coding 0.000460478123110091 0.00184569248020637 0.000667579423510148 0.000904626234558054 0.00108795239521878 0.000498598755953567 0.00102049045233274 0.000310424377265117 0.00117698903729093 3.69594506223708e-05
CLIC1.protein_coding 0.000657082370091128 0.00119175738645784 0.000679533516659657 0.000899604543633123 0.000999182314509171 1.23613516861756e-06 0.00095267069327516 0.000304263469740577 0.00118956536168224 0.00105519912876839
IFIT3.protein_coding 1.39534596863759e-08 5.95786346345236e-09 2.62783944234897e-07 0.000261356594379605 0.000150770144386853 2.42379444826973e-08 0.000107838143017174 0.000351435237594137 9.11327854442425e-09 0.00834746074644403
CDC42.protein_coding 0.00030154821728227 0.000216991345202398 0.000430558611062986 0.000414697513694465 0.000409760098022925 3.90230906171427e-06 0.000783357601411886 9.01904902131682e-05 0.000562116133898631 0.000221226764868275
CCRL2.protein_coding 2.02464700049314e-05 5.95786346345236e-09 0.000777330364925899 0.00114853693662614 0.00047638398949496 2.42379444826973e-08 0.000418659013216047 3.71139007502441e-09 0.000510079313409969 0.000627008525081113
CD44.protein_coding 0.00407791254680304 0.004833680164397 0.00041345189155593 0.00137119512531549 0.00122277543011699 0.00163438883441276 0.000278490300971015 0.000351509465395637 4.1201132299342e-05 0.000635487546936307
CCR1.protein_coding 5.17673354364546e-06 0.000409132441898737 0.000491411128345616 0.00119467372199894 0.000357684121656746 2.42379444826973e-08 0.000569737175669528 3.71139007502441e-09 0.000745293032641558 0.00230116110816818
ARHGDIB.protein_coding 0.000456571154397906 0.000265786246968073 5.15262635754701e-09 0.00101635885763777 0.00013390568228962 0.000307118994540257 0.000829358460052571 0.000635950400745508 0.000829044062464817 5.98225274104822e-05
C3AR1.protein_coding 0.000181687998576301 5.95786346345236e-09 0.000430404032272259 0.000304354822924327 0.000278180228912649 2.42379444826973e-08 0.000454853181958161 1.52538132083503e-06 0.000435441562131134 0.000362947558733654
TPI1.protein_coding 0.00053987330872557 4.0459850780305e-05 0.000346622327698545 0.00030413064029375 3.7991370658601e-07 0.000510717728194915 0.000414878120725031 0.000125671379330402 0.00112003104638828 0.000298295017087803
ACTG1.protein_coding 0.00346716961633037 0.00429574467228188 0.00028798543974966 0.00124462161209156 0.00121665974605975 0.0026681371665998 0.000302475337710893 0.000448933454865028 0.000449020347162327 0.000731027953911792
IGSF6.protein_coding 1.39534596863759e-08 5.95786346345236e-09 6.27641416612801e-05 0.000666544280884982 0.000222212453600954 2.42379444826973e-08 0.000202163533808646 0.000197375435579873 0.000382128882646253 0.000533285051360312
IRF1.protein_coding 1.39534596863759e-08 0.000276450822567653 0.000185396648970899 0.00134110981629202 0.000474067442503582 2.6661738930967e-07 7.06987511523058e-05 3.71139007502441e-09 0.000966654568485623 0.0041411088507452
CTSS.protein_coding 0.00129894151566442 0.00360266641557847 0.000616104686198253 0.00120727278583738 0.00107831555973465 0.000742432477449501 0.000344813456750906 0.000947336028040057 5.38594761975472e-06 0.00123189588778644
ZFP36.protein_coding 0.00126894157733871 0.000782094694710854 5.15262635754701e-09 0.00220802404873436 3.7991370658601e-07 0.00098675095783509 3.93842967814082e-09 0.000476805994328461 0.00103400169692892 0.00092528840105846
BTG2.protein_coding 0.000546291900181303 0.000850848439079095 5.15262635754701e-09 0.00230581251219217 0.000163835469418225 0.000560405514384445 0.000563514456778066 3.71139007502441e-09 0.00114737088202156 0.000893643480206041
FYB.protein_coding 0.00107875592181341 0.000619504600793239 0.000923871058534536 0.00199509538621206 0.000656611345424177 2.42379444826973e-08 2.68207061081389e-06 0.000878378400446103 1.91378849432909e-07 0.00242062446966368
SLC2A3.protein_coding 0.00049159433821071 6.55364980979758e-08 0.000288500702385415 0.00178176319495472 0.00018941014820304 0.000403343634136566 0.000430001690689092 3.71139007502441e-09 0.00108995722719168 0.000496037919639283
CXCR1.protein_coding 1.39534596863759e-08 5.02307468603668e-05 0.000119700662912174 0.00154605757716577 4.55989109782867e-05 2.42379444826973e-08 2.96996982028599e-05 3.71139007502441e-09 0.000273407469611271 3.81707394588271e-05
CD68.protein_coding 0.0024594507577803 0.0057633451792341 0.000605747907219584 0.000783567614046323 0.000913192090189216 0.00140582501794093 3.93842967814082e-09 0.00100452854909618 9.11327854442425e-09 7.87489154801108e-05
EEF1A1.protein_coding 0.00468991128864749 0.00559884856900818 0.000241405697477435 0.00108495874259442 0.00107414577515017 0.00185616602642944 0.000174555141764879 0.000485564874905519 0.000155299379675533 0.000384447935580752
SQSTM1.protein_coding 0.000975081716343634 0.00156990298048316 0.000954941395470544 0.00113634140152273 0.00163586208961953 0.00172988633567459 0.000773629680106878 4.08252908252686e-08 0.000708566520107529 1.51411104557029e-08
CD63.protein_coding 0.000333501639964071 0.00150752415002081 0.00137395297086627 0.000293100854869348 0.00117301600074218 0.000197321106033639 0.000879061442590708 0.000437242576128701 0.000691069025302234 0.000186250799715601
PTPRC.protein_coding 0.00266135731944216 0.00254699258848935 0.000694682238150845 0.00166406731390165 0.00130663443120487 0.00145018045634426 0.000259782759999846 0.000670911695252238 0.000181272223527143 0.00135393323805941
PTAFR.protein_coding 0.00015308340621923 0.000238499232305461 0.00061249784774797 0.000870864330393116 0.000227772166380261 2.42379444826973e-08 0.000505501387619052 2.68370616325016e-05 0.000548901880009216 0.000397620701677214
GAPDH.protein_coding 0.00104819784510024 0.000761182593954137 0.00130944208886978 0.000782626046997898 0.000682556671727611 0.00091864233383871 0.00101281051446037 3.71139007502441e-09 0.00154689701340911 0.000381268302385055
PPP1CB.protein_coding 0.00102084906411495 2.6578028910461e-05 0.000928199264674876 0.00108706605932185 0.000186815615572696 0.000954272112228276 0.00100824193603373 8.6182188932142e-05 0.000877162173179377 0.000431688200202546
LRG1.protein_coding 5.21998926867323e-05 3.64025457616939e-06 0.000119597610385024 0.000762942812033213 1.30745912193381e-05 3.80778107823175e-05 8.38924905740775e-05 1.15053092325757e-07 7.84653282674927e-06 8.22313708849225e-05
WARS.protein_coding 0.000230385572881752 0.00123340285206737 0.000605644854692433 6.32195018227931e-07 0.000621214507395919 2.42379444826973e-08 0.000522476019531839 0.000693031580099384 0.00159009395370968 0.00466226587263049
ASAH1.protein_coding 0.00156991770277384 0.00402859407458068 0.00093747399211846 0.00105366284736583 0.0010422700885488 0.00100711083120056 1.81600992459073e-05 0.00121340558251856 0.000168149102423172 4.6937442412679e-07
ITM2B.protein_coding 0.000898337688068567 0.000507913818122777 0.000123410553889608 0.00144553408561492 0.000572381696817669 2.42379444826973e-08 0.00110859312423275 0.000531957250843324 0.000447288824238886 0.00040549407911418
ZFP36L1.protein_coding 0.000550477938087216 0.000441543219139917 0.000277010345608085 0.00217968736422939 0.000220822525406127 0.000547074644918961 8.57041682260223e-05 6.98891865027847e-05 0.000655344973408091 0.000419878134047097
TNFAIP6.protein_coding 1.39534596863759e-08 5.95786346345236e-09 0.000188076014676823 0.000696270897699529 2.0487541591748e-05 7.51376278963616e-07 3.41107394423776e-05 3.71139007502441e-09 1.91378849432909e-07 0.000562355983435262
RNF13.protein_coding 0.000196478665843859 5.95786346345236e-09 0.000853537708754019 0.000533962673161578 0.000184591730460973 3.00792891030273e-05 0.000414681199241125 7.79391915755126e-08 0.000198678585546993 0.000257262607752848
PFN1.protein_coding 0.000530245421541971 0.000873726634778751 0.000432413556551702 0.000568800653953288 0.000451457943867731 4.14468850654124e-06 0.00100769055587879 0.000590634327929461 0.00163155937108681 0.000220015476031819
TREM1.protein_coding 0.00109117450093428 0.00104525352389155 0.000783513516554955 0.00189923489337722 0.000253624830804041 0.000435337720853726 0.000923802003734388 0.000426256861506629 0.000764795448726626 1.51411104557029e-08
MSN.protein_coding 0.00260233418496879 0.00420411273221398 0.000524594042088219 0.00126538092368301 0.00107609167462292 0.000760610935811524 5.26213589296395e-05 0.000950193798397825 0.000424232229521493 0.000632156502636052
CD83.protein_coding 0.0016982895318885 0.00223837526108251 0.000448335171996523 0.00138200072810932 0.00125279787912525 0.000348081120716016 0.000795369811930215 0.000351286781991136 0.000828497265752152 0.000348563503800737
LCP2.protein_coding 0.00191652164138342 0.000655370938843223 0.000840295459015124 0.00198061318827677 0.000582667165459388 0.00109364029300379 4.8525392064373e-05 0.000230184123843089 0.00110617886300076 0.00217548989138585
WTAP.protein_coding 0.000263734341532191 0.000139598698812152 0.00032848508291998 0.00103631111175915 9.26618796551243e-09 8.02275962377281e-06 0.000198934021472571 0.000150723262336817 0.000402542626585763 0.000658653445933533
CD53.protein_coding 1.82790321891524e-06 2.44272402001547e-07 0.000844366033837586 0.000983090155260102 0.000582852489218698 2.42379444826973e-08 0.000708054825965834 3.71139007502441e-09 0.00086002920951586 0.000531468118105628
CAP1.protein_coding 0.0013109414909947 0.00262110840997469 0.000721218263892212 0.0011893381753912 0.00106636217725914 0.00129651188832396 0.00033567629989762 0.00102653709224108 0.000697812851425108 0.00044319544414888
MYL6.protein_coding 0.00156796421841775 0.00248854594791288 0.000725391891241825 0.000899649380159238 0.000647715804977284 0.00101632125010398 0.000435869950909522 0.00117966904673658 0.00099946237124555 0.000367944125184036
EIF1.protein_coding 0.000217269320776559 9.60467168943154e-05 0.000317046252406225 0.000367753670851583 6.10734448806924e-05 9.74607747649258e-05 0.000378171956124759 3.71139007502441e-09 0.000207518465735084 0.000145369801485204
FPR2.protein_coding 1.53488056550135e-07 4.7966758744255e-05 0.00018390238732721 0.00149593034096869 4.84714292475955e-05 2.42379444826973e-08 0.000343868233628153 3.71139007502441e-09 0.000337564950564018 0.000596877715274264
RAC2.protein_coding 0.000411501479610912 2.46715126021562e-05 2.11257680659427e-07 0.000602876413801034 0.000128809278908588 1.96327350309848e-06 0.000308304213634541 7.68294859430804e-05 0.000400082041378768 6.96642492066891e-05
UBE2D3.protein_coding 0.000518803584599143 3.0385103663607e-07 0.000454209166044126 0.00067474936516411 0.000112964097487562 0.000220104773847374 0.000498569751385524 0.000100099901713483 0.000480370025355146 0.00078311337387941
NCF2.protein_coding 0.00307884483325853 0.00201424043758744 0.000394799384141609 0.00169065537388812 0.00107497973206706 0.000987235716724744 0.000452175049777025 0.00084590373728964 0.000929745790380705 1.51411104557029e-08
MTRNR2L12.protein_coding 0.00908720457421199 0.00490588946957404 1.17016144579893e-05 0.000664078271948632 3.7991370658601e-07 0.00271927922945829 0.000748029887198963 3.71139007502441e-09 0.000148373287981771 0.000965563754870631
CREM.protein_coding 0.000119036964584473 5.95786346345236e-09 0.000160148779818919 0.000511185717894926 2.16921460272646e-05 2.42379444826973e-08 0.000104293556306847 3.71139007502441e-09 0.000411655905130187 0.000420180956256211
RGS2.protein_coding 0.00107052338059845 0.00046620877387861 0.00025351436941767 0.00228119725935479 0.000105180499596532 0.000848594674283715 0.000190702703445256 3.71139007502441e-09 0.000710753706958191 0.000101006347849994
DAZAP2.protein_coding 0.000215873974807922 9.18762124698987e-05 0.000243363695493303 0.000450387388482368 0.00030857332543953 0.000112488300344198 0.000287430536340395 4.08252908252686e-08 0.000223193304831494 0.000128411757774816
GBP1.protein_coding 2.93022653413894e-07 0.000239869540902055 1.59731417083957e-07 0.00052773039603153 0.000527903994583209 2.42379444826973e-08 6.05769868794839e-05 0.00022576756965381 0.00022182631304983 0.00703654340318927
TUBA1A.protein_coding 0.000187548451644578 0.000737172404196424 0.000155253784779249 0.000673628452011224 0.000759836679359985 1.96327350309848e-06 0.000953576532101132 0.000337962891621798 0.00124105538545824 0.000357193936760487
HIF1A.protein_coding 0.00227917205863233 0.000262390264793905 0.0015660944077392 0.00129739420332945 0.000447010173644285 0.000388558488002121 0.00054460999432299 2.63508695326733e-07 0.0010881345714828 0.00161738855998864
ICAM1.protein_coding 1.39534596863759e-08 0.000782511745153296 0.000231615707398095 0.00183570153587162 0.000663838972037277 0.00076570090415289 0.000342371630350459 3.71139007502441e-09 0.001195671258307 0.00236354248324568
TIMP1.protein_coding 0.000352896948928133 5.95786346345236e-09 0.000480693665521918 0.000305565409129445 9.26618796551243e-09 2.42379444826973e-08 5.74656274337526e-05 3.71139007502441e-09 0.0012321243724847 0.000777208340801686
HLA.C.protein_coding 0.00118577895760791 0.00213923641305067 0.000583643140145707 0.00136612859786444 0.00128893601219075 2.6661738930967e-07 0.000644291649476734 0.000415679399792809 0.000846450424484668 0.000916203734785038
GBP5.protein_coding 0.000529547748557652 0.000309278650251276 5.28710990547899e-05 0.000918077192392691 0.000216096769543715 4.14468850654124e-06 3.93842967814082e-09 3.71139007502441e-09 5.66025730394189e-05 0.00701156057093736
MTRNR2L8.protein_coding 0.00930055297281668 0.00465053544153047 5.15262635754701e-09 0.00059996203960353 0.000623253068748332 0.00250719721523469 0.000588169026563227 3.71139007502441e-09 0.000208338660804082 0.0010985027046717
SGK1.protein_coding 0.000738012436272108 0.000146569399064391 0.00105479929427981 0.000533917836635463 0.000460631469953588 7.46771069511904e-05 0.000500932809192409 3.71139007502441e-09 0.000918445324985619 0.000377180202562015
TXN.protein_coding 0.000203036791896456 6.7210657731206e-05 0.00019039469653772 7.55540301571551e-05 0.000380478944051906 5.50443719202055e-05 0.000103860329042251 4.08252908252686e-08 1.17652426008517e-05 0.000137193601839124
HLA.DRB1.protein_coding 0.000514338477499502 0.00561314744132047 0.000374034299920695 4.48365261154561e-09 0.000881223741708198 2.42379444826973e-08 4.33227264595489e-08 0.00118872483851964 0.00140646139103954 0.000772968829874089
TPT1.protein_coding 0.00414935426039729 0.00352193736564869 0.000443027966848249 0.00126506706800021 0.00092357022071059 0.00163632786997138 0.000487502763989948 0.000517223032245477 0.000454852845430758 0.000881682002946036
CXCL10.protein_coding 1.39534596863759e-08 7.99009069083596e-05 7.78046579989599e-07 4.48365261154561e-09 9.26618796551243e-09 2.42379444826973e-08 1.61475616803773e-07 3.71139007502441e-09 0.000210708113225633 0.00701125774872824
ATP6V0E1.protein_coding 0.000175129872523704 0.000100693850395808 0.000131551703534533 0.000172535436144886 0.000409945421782236 2.18383879789103e-05 0.000251157599004718 2.46102275874869e-05 0.000258735091154748 0.000103580336627464
PRR13.protein_coding 0.000291083122517487 0.000138228390215558 6.8998819553912e-05 0.000303996130715404 0.000254273463961627 8.50751851342675e-06 0.000333352626387517 0.000100879293629239 0.000251171069962876 0.000107517025345946
IL2RG.protein_coding 0.000200943772943499 5.95786346345236e-09 0.00013237612375174 0.000269741024763195 0.000158831727916849 2.42379444826973e-08 9.16118127432335e-05 4.81033267623915e-05 0.000258917356725637 0.000183525399833575
IVNS1ABP.protein_coding 0.000908244644445894 0.000143411731428762 0.000901920870251386 0.0021202341306003 0.000316078937691595 0.00130523754833773 0.000164866604756653 0.00018011747173101 0.00120277961557165 0.000545549350829432
GCA.protein_coding 1.39534596863759e-08 5.95786346345236e-09 4.52967383091957e-05 0.000800740003548542 1.92829371562314e-05 2.42379444826973e-08 0.000147852588547084 3.71139007502441e-09 0.000181636754668919 0.000389444502031134
GRN.protein_coding 1.39534596863759e-08 0.00550048424322658 0.000691436083545591 0.000341120774339002 0.00107831555973465 2.42379444826973e-08 0.000225833496174272 0.000908477773954551 0.000311683239497853 0.000683182044871771
GK.protein_coding 0.000455454877622996 4.23008305905117e-07 0.000899653714654065 0.00145804347640113 0.000130477192742381 1.96569729754675e-05 0.000149112886044089 0.000295467475262769 0.000901585759678434 0.00101658929710635
UBE2L6.protein_coding 1.39534596863759e-08 5.95786346345236e-09 5.15262635754701e-09 0.000129537207600164 0.000270025983502998 5.08996834136643e-07 0.000239027235596044 0.000338000005522548 0.000247981422472328 0.00147006555525465
UBE2B.protein_coding 0.00012154858732802 5.95786346345236e-09 9.37314260701376e-05 0.000262387834480261 2.87251826930886e-07 2.42379444826973e-08 7.26679659913762e-05 1.75214725441903e-05 1.84179359382814e-05 7.04213047294742e-05
FFAR2.protein_coding 1.26976483146021e-06 5.95786346345236e-09 5.15262635754701e-09 0.00161277432802557 3.00317151962258e-05 2.42379444826973e-08 3.93842967814082e-09 3.71139007502441e-09 0.000721142844498834 0.00141994847964628
LYN.protein_coding 0.00147963881860299 0.00178158586933962 0.000880949680976169 0.00172477597026198 0.000673753793160375 0.00104274060959012 0.000586633038988752 0.000280065206451418 0.000814918480720959 0.00195109863443233
GABARAPL2.protein_coding 9.18277181960398e-05 9.96214349723869e-05 0.000219764666775737 0.000320764991482584 1.89122896376109e-05 0.000160479430419939 0.000143402163010785 5.76415992552042e-05 1.6777545800285e-05 1.12195628476759e-05
AIF1.protein_coding 0.000187269382450851 0.000229085808033206 5.15262635754701e-09 0.000298436401477088 4.89347386458712e-05 2.6661738930967e-07 0.000288612065243837 0.000181342230455768 0.000300200508531879 0.000449251888331161
MYL12B.protein_coding 0.000597082493439711 0.000624807099275712 0.000767849532428013 0.0007164921709776 0.000990286774062279 0.000625120826153246 0.00103549586940646 0.000197375435579873 0.000987706241923243 0.000532679406942084
ARPC5.protein_coding 0.000508198955237496 8.9731381623056e-05 0.000275206926382943 0.000295163335070659 0.000115187982599285 0.000165811778206132 0.000300427354278259 0.000113460905983571 0.000185919995584799 0.000182919755415347
NPC2.protein_coding 3.02929609791221e-05 0.000182733630287547 0.000262170781698349 2.39920251243806e-05 0.000201270868798896 4.12287435650681e-05 0.000250803140333685 3.71139007502441e-09 0.000159035823878747 0.00016747582275053
CDKN1A.protein_coding 0.000295827298810855 0.000125895612846212 0.000478529562451748 0.000312649580255687 0.000222675762999229 0.000293545745629947 0.000301923957555953 3.71139007502441e-09 0.000909605444797527 0.000994483275841023
SPP1.protein_coding 1.39534596863759e-08 0.000221340585530719 0.00249846214713733 9.57304669091103e-05 0.000160777627389606 0.000306391856205777 3.93842967814082e-09 4.08252908252686e-08 0.000519739388667058 0.00040140597929114
ATP6V1G1.protein_coding 0.000206385622221186 8.37735181596037e-05 5.58080960785916e-05 8.55525754809018e-05 8.50728717113696e-05 5.04391624684931e-05 8.50740194775198e-05 3.05855656082762e-05 9.11327854442425e-09 7.78404488527687e-05
NOP10.protein_coding 0.000168711281067971 1.25115132732499e-07 8.31170157735908e-05 0.000161102121985445 0.0002791068477092 2.42379444826973e-08 6.36095777316522e-05 0.000126302315643156 3.50952356745777e-05 5.01170756083766e-06
IFNGR1.protein_coding 0.000342292319566487 5.95786346345236e-09 0.000752546232146098 0.000793207467161145 0.000320434046035386 2.42379444826973e-08 0.000645591331270521 0.000181230888753517 0.000505978338064978 0.000163993367345718
DUSP1.protein_coding 0.00375447135127285 0.00309142215177962 0.000681749145993402 0.00171800565481854 0.00113372736376841 0.00266837954604463 0.000656815855853222 3.71139007502441e-09 0.000166690977856064 0.000406251134636965
LAMP2.protein_coding 4.66185088121819e-05 0.000246423190711853 0.000229090920482898 0.000328656220078905 0.000368062252178119 2.42379444826973e-08 0.000522830478202871 2.88040983722645e-05 0.000268395166411838 0.000206842709935358
FCGR3A.protein_coding 0.000336571401095073 0.00289105920350372 0.000434886817203325 0.000965559073548958 0.00111547297347635 2.42379444826973e-08 0.000416886719860883 0.00132816176363831 0.000151107271545098 0.00114135204726134
LSP1.protein_coding 0.000857593585784349 0.000310708537482504 5.15262635754701e-09 0.0014689835887733 0.000387984556303971 2.42379444826973e-08 0.000333470779277861 0.000950416481802327 0.00212294735020217 1.51411104557029e-08
MMP12.protein_coding 4.13161941313591e-05 4.4147768264182e-06 0.000171793715386975 2.76237837397325e-05 9.26618796551243e-09 9.55217392063101e-05 3.93842967814082e-09 1.52166993076001e-07 0.000184644136588579 2.03042291210976e-05
TYROBP.protein_coding 0.00030712960115682 0.000773634528592752 5.28195727912144e-05 0.000670086366448103 0.00104273339794708 5.08996834136643e-07 0.00120516341994077 0.000185870126347298 0.00102151650532306 0.000281942617795644
HLA.DPB1.protein_coding 0.000376338761201244 0.00160594805443705 0.000360070682491743 4.48365261154561e-09 0.00133925141284348 2.6661738930967e-07 0.000884378322656198 0.000620845043140159 0.00156867774913029 6.86043714747899e-05
SEC22B.protein_coding 0.000158106651706325 5.95786346345236e-09 0.000222186401163785 0.000315967483188231 1.27039437007175e-05 3.54116368892207e-05 0.000206062579190005 7.35263487763086e-05 0.000204602216600869 0.000113119236214556
S100A6.protein_coding 0.00191456815702732 0.00420661503486864 0.000778206311406683 0.000891802988089034 0.00096156159136919 0.00244320904180037 3.93842967814082e-09 0.00103076807692661 0.000400264306949657 0.000796134728871315
TLR2.protein_coding 1.39534596863759e-08 9.22932629123404e-05 0.00106706254501077 0.000940495455450419 5.95908548062105e-05 2.42379444826973e-08 3.93842967814082e-09 1.15053092325757e-07 0.000192754954493117 0.000337964726481745
CTSD.protein_coding 0.000420152624616465 0.00597586216897545 0.000906455181446027 0.000496524173855172 0.000957762454303331 0.000384922796329716 4.04909955209657e-05 0.00108202237386269 9.11327854442425e-09 2.28782178985671e-05
SERF2.protein_coding 0.00023401347240021 0.000346634454167122 0.00015649041510506 3.90122613730583e-05 0.000158646404157538 5.08996834136643e-07 0.00036615974560643 8.5439910917137e-05 0.000314417223061181 0.000104337392150249
PPIF.protein_coding 0.000194943785278358 0.000179516384017283 3.73101674549979e-05 0.00129183447409113 0.000168005254002706 0.000268095903923115 0.000150924563696034 3.71139007502441e-09 0.00079259094828712 2.89346620808482e-05
CCL3L3.protein_coding 0.000274897109281292 3.35487291627002e-05 1.59731417083957e-07 0.000323006817788357 1.121208743827e-06 0.000174052679330249 3.93842967814082e-09 8.20217206580395e-07 0.000192481556136784 3.87763838770552e-05
PDE4B.protein_coding 1.39534596863759e-08 0.000414613676285113 0.000379496083859695 0.00203482054835036 0.000164113455057191 2.15960085340833e-05 0.000153169468612574 3.71139007502441e-09 0.000723330031349496 0.00254402451987766
TNFAIP2.protein_coding 0.00037508294982947 0.0018890657262203 0.000567206262065132 0.00155865664100421 0.00144970437339239 0.000692987070704799 1.12284630123795e-05 0.000945591674704795 0.0003655427156954 0.00132243972831155
CLEC7A.protein_coding 0.000252013435395635 1.25115132732499e-07 0.000107952674816967 0.00075684504448151 4.16144501531163e-05 2.42379444826973e-08 0.000268801763962789 0.000147902605879798 0.000266845909059286 0.000481653864706365
NFKBIA.protein_coding 0.000948430608342656 0.000525429936705327 0.00082009716369354 0.00196622066339371 0.000147619640478578 0.000773941805277008 0.000401881302787167 0.000156475916953104 0.000581162886056478 0.000966926454811643
CYSTM1.protein_coding 3.01534263822583e-05 1.55500236396106e-06 5.34378879541201e-05 7.98135001381234e-05 8.90480663485744e-06 2.42379444826973e-08 2.07200785366988e-05 3.71139007502441e-09 3.23612521112505e-05 1.39449627297024e-05
MT.ND6.protein_coding 0.0104232483391825 0.000393165367816685 5.15262635754701e-09 4.48365261154561e-09 0.000100362081854465 0.000437276756412342 3.93842967814082e-09 5.30023616614237e-05 9.11327854442425e-09 0.000234096708755623
IFIT2.protein_coding 0.000246292516924221 0.000140015749254594 5.15262635754701e-09 0.000346276974842279 3.71666799296704e-05 2.42379444826973e-08 3.93842967814082e-09 3.71139007502441e-09 6.17971418097408e-05 0.00892630539916555
TMSB10.protein_coding 0.0010548955057497 0.00195698536970366 0.000518307837932011 4.48365261154561e-09 0.000688579693905195 2.42379444826973e-08 0.000628931773731985 0.00101866894528203 0.000924824619966716 0.0019998530100997
C10orf54.protein_coding 0.000150153179685091 6.55364980979758e-08 0.000101305786815732 0.00057095280720683 1.85416421189904e-05 0.000170416987657845 9.53927052342487e-05 3.71139007502441e-09 0.000462872530549851 1.51411104557029e-08
SLPI.protein_coding 0.000103967228123187 5.95786346345236e-09 5.19436263104314e-05 0.000119897354485341 9.26618796551243e-09 0.000421279713053762 1.42216695677665e-05 7.79391915755126e-08 9.11327854442425e-09 1.51411104557029e-08
TALDO1.protein_coding 0.000265408756694556 0.000179814277190456 0.000126089919595533 0.000458547636235381 0.000598512346880414 0.000267126386143807 0.00036730189021309 0.000172657577680211 0.000415848013260622 1.51411104557029e-08
CXCL1.protein_coding 0.000234850679981393 6.92363313087799e-05 5.15262635754701e-09 0.000919691307332847 9.26618796551243e-09 0.000340809737371207 9.00364408719772e-05 1.89280893826245e-07 0.000203417490390093 1.51411104557029e-08
CDC42EP3.protein_coding 0.000562059309626908 5.95786346345236e-09 5.15262635754701e-09 0.000823068593554039 9.26618796551243e-09 0.000320934622895395 0.000477184078233219 0.000206542569065184 0.00010344482475776 1.07501884235491e-06
MSRB1.protein_coding 1.39534596863759e-08 5.95786346345236e-09 8.21380167656568e-05 0.000382011686156297 8.39609291555081e-05 2.42379444826973e-08 9.50776308599973e-05 3.71139007502441e-09 9.11327854442425e-09 0.00029693231714679
ITGAX.protein_coding 0.00136633672594961 0.00149465516493976 0.00144454395196466 0.00176463564197862 0.00135889573133036 0.00159536574379562 5.4511805175147e-05 0.000396751310410185 0.000762881660232297 1.51411104557029e-08
MYL12A.protein_coding 0.000162850827999693 0.00091769566713903 0.000478838720033201 0.000683671833861086 0.000662912353240725 0.000972450570590298 0.00109382401293973 0.000448859227063528 0.000924277823254051 0.00108139324985676
PROK2.protein_coding 1.39534596863759e-08 7.85305983117655e-05 5.15262635754701e-09 0.00200455589322242 6.21761212485885e-06 0.000237071334985262 4.4468809495888e-05 3.71139007502441e-09 0.000308584724792749 7.36009379251718e-05
CMTM6.protein_coding 0.000375362019023198 4.42728833969144e-05 0.000570503942933963 0.000620003966777139 7.33048129951689e-05 8.74989795825373e-06 0.000617825402039628 3.71139007502441e-09 0.000130055598107478 0.000307833916674896
KLF6.protein_coding 0.00118229059268632 0.00133236296419531 0.00143655738111046 0.00101115782060838 0.000562466875694571 0.000197563485478466 0.000716443681180274 0.000425403241789373 0.00076980775192606 0.00177637021977352
PILRA.protein_coding 1.77348472613838e-05 0.000288604864033096 5.62718324507709e-05 0.000538177306616431 0.000164854750094432 2.6661738930967e-07 0.000474269640271395 0.000304411925343578 0.000567766366596174 1.25822627886891e-05
PNRC1.protein_coding 0.00157131304874248 0.000809679602546639 0.00113110969063508 0.00185991325997396 0.000179310003320631 0.000576160178298198 0.000609121472450936 3.71139007502441e-09 0.00109260007796957 0.00118965218961503
TMEM154.protein_coding 0.000253687850558 2.56783915274797e-06 0.000320910722174385 0.00141253440239394 7.50561225206508e-07 2.42379444826973e-08 3.93842967814082e-09 3.71139007502441e-09 0.000224104632685936 1.51411104557029e-08
GRB2.protein_coding 1.39534596863759e-08 0.000440947432793572 0.000386452129442383 0.000648475160860453 0.0011886758584039 5.08996834136643e-07 0.000978152333292731 0.000387621290825625 0.00099280967790812 0.000536313273451453
KCNJ15.protein_coding 6.67114907605632e-05 2.43140407943491e-05 0.000359349314801686 0.00160255160007124 2.53986212134696e-05 2.6661738930967e-07 3.93842967814082e-09 3.87135098725797e-05 6.82675695762819e-05 7.58721044935272e-05
CNBP.protein_coding 0.00066866374163082 0.000466268352513245 0.000626925201549102 0.000739358799296483 0.000909485615003011 2.74131152099306e-05 0.000779104097359494 0.000674400401922762 0.000862034130795633 1.52925215602599e-06
SAMSN1.protein_coding 0.0010168025608059 5.95786346345236e-09 0.00108118074123045 0.00166716103420362 0.000399659953140517 2.6661738930967e-07 0.000150845795102471 3.71139007502441e-09 0.000352966391304095 0.000592941026555781
MT.ATP8.protein_coding 0.00610535023923346 6.19081592487334e-05 5.15262635754701e-09 4.93201787270017e-08 4.54135872189765e-05 5.1651059692628e-05 2.24884334621841e-06 0.000484377230081511 2.9171604620702e-05 0.000246663830433856
LST1.protein_coding 0.000170106627036609 5.93462779594489e-05 4.68888998536778e-07 0.000282295252075523 3.7991370658601e-07 2.42379444826973e-08 0.000160416179220353 7.28582985628042e-05 0.000288170980853239 1.51411104557029e-08
APOBEC3A.protein_coding 1.96883316174764e-05 5.95786346345236e-09 1.19077195122911e-05 0.00046872552766359 9.26618796551243e-09 2.42379444826973e-08 4.33227264595489e-08 1.15053092325757e-07 0.000156484105886309 0.00165054759188663
UBB.protein_coding 1.39534596863759e-08 0.00217516232973529 0.000328382030392829 0.000107746655908053 0.00121934694056975 7.34652097270555e-05 0.000866852310588471 0.000969789937993955 0.00108521832234858 5.57344275874424e-05
SERPINB1.protein_coding 1.39534596863759e-08 6.55364980979758e-08 0.000373879721129968 0.00114696765821209 0.000147248992959958 2.44803239275243e-06 0.000396485654128114 3.81196874605758e-05 0.00052557188693549 0.00118571550089655
C4orf3.protein_coding 7.18742708445223e-05 5.95786346345236e-09 4.3132635239026e-05 0.00012671250645489 1.20553105431317e-05 2.42379444826973e-08 6.90052263907052e-05 2.75422257467562e-05 7.30064744193826e-05 0.000181557055474334
CDC42SE1.protein_coding 0.000575036027135237 0.000100038485414829 0.000457558373176532 0.000717523411078256 0.000456739671008074 2.93279128240638e-06 0.000349736493848583 3.6932042636568e-05 0.000423594300023383 1.51411104557029e-08
PPP1R15A.protein_coding 0.00503595708886961 0.0034241092475788 8.97072248848934e-06 0.00160667656047387 0.000920697702441281 0.00287003924414067 0.00050798259831628 0.000348057872625865 0.000472988269734162 0.000892583602474142
ACSL1.protein_coding 0.000627780104749738 0.00279287361362602 0.00088254699514701 0.00174432469564832 0.00122648190530319 0.00170346697618845 0.000431773984044256 0.000436129159106194 6.38840825964139e-06 0.00153971466335088
STAT3.protein_coding 0.00029303660687358 0.000477826607632342 0.000657016539477176 0.00146884907919495 0.000668286742260722 0.000446971934205421 0.00074598190376633 0.000349950681564127 0.0010770163716586 0.00121463502186694
MX1.protein_coding 1.39534596863759e-08 0.000170758324726008 5.15262635754701e-09 1.45315181140193e-05 0.000738246461400341 2.42379444826973e-08 0.00046658970239902 0.000560831865627014 8.35778775309146e-05 0.0067830812141608
CARD16.protein_coding 8.66509846523944e-06 5.95786346345236e-09 1.43294539003382e-05 0.000207194070832134 1.76984190141287e-06 4.51068146822997e-05 1.22130704319147e-05 8.04666482166043e-05 1.00246063988667e-07 0.00021486749847688
SIRPB1.protein_coding 0.000156292701947097 0.00011797165443982 1.59731417083957e-07 0.000534455874948848 0.000622789759350056 2.42379444826973e-08 0.000241784136370743 0.000160447104333381 0.000334648701429802 6.51219160699783e-05
CHP1.protein_coding 0.000135781116208124 7.57899811185774e-05 0.000273351980894226 9.29506022899521e-05 9.26618796551243e-09 0.000185686892681944 0.000277269387770792 0.000110603135625803 8.48537365271341e-05 1.51411104557029e-08
CXCL16.protein_coding 4.57813012309993e-05 0.000540503331267861 0.000272372981886293 0.000555439369170882 0.000589431482674212 2.42379444826973e-08 0.000950307635468276 0.000439506524074466 0.00104457310004045 0.000394743890690631
CFL1.protein_coding 0.00028857149977394 0.00214954351684244 0.000665415320439978 0.000894851871864884 0.00137418494147346 0.000466847048681233 0.00113383845846964 1.52166993076001e-07 0.000938130006641575 0.000730725131702678
MT.ND3.protein_coding 0.00178717307009071 0.000136023980734081 5.15262635754701e-09 4.48365261154561e-09 9.67482685479152e-05 2.42379444826973e-08 6.02973583723359e-06 3.71139007502441e-09 2.49794964902668e-05 5.77027719466837e-05
STAT1.protein_coding 0.000696291591809844 0.000718583870190452 0.000857350652258605 0.000631392444410465 0.000800885892047205 5.08996834136643e-07 0.000508376441284094 0.00060124890354403 0.000119393062210502 0.00454795048868994
TPM3.protein_coding 0.00189852167838799 0.0015701412950217 0.000717920583023383 0.00091018596379637 0.000948774251976784 2.42379444826973e-08 0.000195783277730058 0.00130938212985869 0.00126566123752818 0.00105217090667725
CYBB.protein_coding 2.37348349265254e-05 0.00292305293030246 0.000586889294750962 0.000409496476665072 0.000876683309605097 8.09789725166918e-05 0.000577810956509717 0.000990610836314841 0.00085510803910187 0.00147748469937794
PTEN.protein_coding 0.000183641482932393 5.95786346345236e-09 0.000431898293915948 0.000885660384011216 3.64253848924294e-05 0.000292333848405812 0.000213506211281692 6.8404630472775e-05 0.00013224278495814 9.91894145953097e-05
RSAD2.protein_coding 0.000225920465782112 5.24887771130153e-06 5.15262635754701e-09 0.000171414522992 9.26618796551243e-09 2.42379444826973e-08 3.93842967814082e-09 3.71139007502441e-09 9.11327854442425e-09 0.00636246116570137
FGR.protein_coding 0.000363082974499187 0.000413660418130961 0.00138276396193767 0.0010979613351679 0.000736485885686894 0.000164842260426824 0.000467298619741086 0.000473057490352687 0.000252173530602763 0.000161267967463692
MT.ND4L.protein_coding 0.00603335038725176 6.10740583638501e-05 1.59731417083957e-07 2.95517543626971e-05 9.26618796551243e-09 2.42379444826973e-08 1.52456612840831e-05 0.000430376504489906 5.55909991209879e-07 0.000321006682771358
C1orf56.protein_coding 2.79208728324382e-05 5.95786346345236e-09 5.15262635754701e-09 4.48365261154561e-09 8.3488353569267e-06 8.02275962377281e-06 3.93842967814082e-09 1.33981181708381e-06 4.38348697986806e-06 1.51411104557029e-08
GNA13.protein_coding 0.00102350022145536 8.32968890825274e-05 0.00137575639009141 0.000821768334296691 0.000492970465953227 2.42379444826973e-08 0.000681903652902979 3.71139007502441e-09 0.000961551132500745 0.00117314837921832
NINJ1.protein_coding 0.000116525341840925 3.89703849144419e-05 0.000156954151477239 0.000375600062921787 2.51206355745042e-05 2.42379444826973e-08 4.66349458188654e-05 1.52166993076001e-07 0.000468978427174615 0.000406553956846079
OSM.protein_coding 0.000225501861991521 0.000316130193234245 5.15262635754701e-09 0.00183960231364366 9.26618796551243e-09 0.000208955319385334 0.000109334746294867 4.08252908252686e-08 0.000498414316873106 9.23607737797878e-07
NABP1.protein_coding 0.000630849865880741 0.00105925450303066 0.000244909483400567 0.00215404087129135 0.000341282968957789 0.000469270843129503 0.000174830831842349 0.000574007300393351 9.11327854442425e-09 0.00154713380747418
KIAA1551.protein_coding 0.00102559324040832 0.000230396537995166 0.00118114169256686 0.00229680037044297 0.000337113184373308 0.000735403473549519 3.19012803929406e-07 0.000408739100352514 0.000121762514632052 9.78267146542965e-05
PKM.protein_coding 1.39534596863759e-08 0.00316512092282253 0.00124493120687329 0.000303727111558711 0.00108350462499533 0.000170659367102672 0.000392035228591815 0.000800550550572841 0.00129746657964822 0.000504214119285362
CSRNP1.protein_coding 0.000866942403774221 0.000518697550991625 0.000202142684632927 0.00209265966703929 0.000551718097654576 0.00105558672016595 0.000476750850968624 3.71139007502441e-09 0.00119047668953668 0.00121433219965783
PTMA.protein_coding 0.00146638303190093 0.000220804377819008 0.000588641187712528 3.47976279182055e-05 0.000430609020945328 4.00168463409332e-05 0.000456586091016543 0.00107129645654587 0.00214901132683922 0.000484379264588392
ADGRE5.protein_coding 0.000294990091229673 0.000253155576425554 0.00131547066170811 0.00124654958271452 0.000835726758797532 2.42379444826973e-08 0.000518734511337605 7.90897224987702e-06 0.0013231660251435 0.000761915819241426
RNASEK.protein_coding 8.83393532744458e-05 3.40253582397764e-05 0.000150719473584608 0.000101917907513043 0.000146785683561683 5.01967830236661e-05 0.00014828581581168 6.62891381300111e-05 0.000135796963590466 3.17963319569761e-07
GLIPR2.protein_coding 2.93022653413894e-07 0.000219195754683876 6.41553507778178e-05 0.000204683225369669 0.000271137926058859 2.42379444826973e-08 0.000576747580496619 0.000536559374536355 0.000796874189202999 0.000187613499656615
PCBP1.protein_coding 0.000631128935074468 5.48719224983962e-06 0.000609921534569197 0.000849656653540505 0.00101567612908778 0.000708499355173725 0.00049175626804234 3.71139007502441e-09 0.00136016593603386 0.000413973100969373
TMEM140.protein_coding 5.79208111581463e-05 5.95786346345236e-09 0.000295920484340282 0.000545126968164327 0.000272435192374031 2.42379444826973e-08 0.000117172221354367 3.71139007502441e-09 0.000214991354141512 0.000403374323650381
EVI2B.protein_coding 0.00076703563241977 5.95786346345236e-09 0.000179522654923295 0.000905702311184825 0.000226196914426124 2.42379444826973e-08 0.000157462356961748 0.000393411059342663 1.44080933787347e-05 1.30364961023602e-05
CSF2RB.protein_coding 1.39534596863759e-08 0.000579110286511033 9.20310593721471e-05 0.00217435181762166 0.00096878921798229 2.44803239275243e-06 0.000117723601509307 0.000150574806733816 0.00171512813533919 0.00265410039289062
TANK.protein_coding 5.3455704058506e-05 5.95786346345236e-09 0.000348425746923686 0.000617582794366904 3.45721472993269e-05 2.42379444826973e-08 0.000186646120876771 1.96369648869542e-05 0.000224286898256825 0.000561598927912476
CAPZA2.protein_coding 9.19672527929036e-05 1.94285927543181e-05 0.000230533655863011 0.000214502424588954 6.2185387436554e-05 0.000106671193668351 0.000297867374987468 2.65772643272498e-05 0.000195944601983666 0.000339176015318201
TXNIP.protein_coding 0.00105405829816852 0.00288879521538761 0.00110812897708042 0.000989143086285688 0.00109666261190636 0.00228784381766628 0.000858542223967594 1.71503335366878e-05 9.11327854442425e-09 0.000245906774911071
RHOG.protein_coding 0.000133688097255167 2.7829180237786e-05 5.06554697210446e-05 0.000239431533109147 9.26618796551243e-09 2.42379444826973e-08 0.000158053121413469 5.98313193994686e-05 0.000107090136175529 9.05589816355592e-05
SLAMF7.protein_coding 6.21068490640592e-05 4.23604092251463e-06 0.000436844815219193 0.00055969883915185 0.000168839210919602 2.42379444826973e-08 3.93842967814082e-09 3.71139007502441e-09 0.000233400176801249 0.00324475511176759
NCOA4.protein_coding 0.000149036902910181 0.000390126857450324 0.000346004012535639 0.000568262615639902 0.000332665414149862 0.000274640148933443 0.00100832070462729 0.000109415490801795 9.11327854442425e-09 0.000392624135226832
ARPC3.protein_coding 0.000612012695304133 1.2696207040617e-05 0.000428136876674938 0.000456709338664647 0.000109072298542047 0.000365047681853904 0.000540671564644849 0.000384652178765606 0.000350961470024322 0.000463030298845851
FOS.protein_coding 0.0049247480151692 0.0038947208825569 0.000484248977708625 0.00161667510579761 0.000985931665718489 0.00284822509410624 0.000597227414822951 6.71761603579419e-07 5.68759713957516e-05 0.000135528079688997
P2RY13.protein_coding 1.63395012927462e-05 1.25115132732499e-07 5.15262635754701e-09 0.000231271285356134 4.54969829106661e-06 7.71009013994601e-05 3.6276875765355e-05 2.21607101379708e-05 0.000103080293615983 0.000212293509699411
TAPBP.protein_coding 1.39534596863759e-08 0.000484439836076775 0.000426745667558401 0.00056759006774817 0.000679035520300716 3.90230906171427e-06 0.000869294136988919 0.000139700433813994 0.000794049072854228 0.00113151032546513
CPPED1.protein_coding 1.39534596863759e-08 7.34068357331965e-05 7.87888096332513e-05 0.000528133924766569 9.26618796551243e-09 0.000263975453361056 8.88155276717535e-05 9.40132219904435e-05 2.33391063522705e-05 9.67668369223973e-05
CLEC2B.protein_coding 5.06650121212309e-05 1.79391268884551e-05 0.000108519463716298 0.000199258005709698 1.90976133969211e-05 5.08996834136643e-07 6.522433389969e-05 3.71139007502441e-09 9.9890646125434e-05 0.00010479162546392
PLSCR1.protein_coding 4.67580434090457e-05 4.80263373788895e-05 0.000194156113778729 0.000338296073193728 0.000163650145658915 4.46220557926457e-05 0.000209370860119644 3.71139007502441e-09 0.00017133874991372 0.00057719427168185
GNG10.protein_coding 1.39534596863759e-08 5.0826533206712e-05 5.58596223421671e-05 0.000196567814142771 5.98688404451758e-05 2.42379444826973e-08 0.000128593667420976 1.291934885116e-05 3.19967209694735e-05 0.000158088334267994
CSTB.protein_coding 0.000157129909528279 0.000292000846207264 0.000282575182074236 1.84278122334524e-06 0.000760299988758261 0.000142543351502743 0.000288848371024525 0.000180637066341513 0.000427421877012041 5.8762649678583e-05
RPS19.protein_coding 0.000177781029864115 0.000355154198919858 7.79643894160438e-05 3.56943584405146e-05 0.000486391472497713 0.000175264576554384 0.000619243236723759 0.000159073890005621 0.000797876649842886 0.000195032643779909
RNF213.protein_coding 1.39534596863759e-08 0.00194381849144943 0.000613167689174451 0.00104675802234405 0.00144655386948411 9.93755723790589e-07 3.93842967814082e-09 0.00114099636215483 0.000252082397817319 0.00476204579053358
VMP1.protein_coding 6.29440566452417e-05 9.86681768182345e-05 0.000156644993895787 0.000577274757389109 9.26618796551243e-09 0.000100126948658023 0.000207125955203104 3.71139007502441e-09 5.89720254609692e-05 0.000193064299420668
BHLHE40.protein_coding 0.00140819710500874 9.21145270084369e-05 0.000872241742431915 0.000898124938271312 9.26618796551243e-09 2.6661738930967e-07 0.000313345403622561 0.000461255269914109 0.00193840345967758 0.000672280445343665
LIMK2.protein_coding 1.39534596863759e-08 0.000291643374399456 8.79604845496849e-05 0.00191838009002852 0.00011852381026687 0.000119274924799353 0.000154193460328891 2.49034274034138e-06 0.000477818307362707 0.00190840070294725
PLEKHB2.protein_coding 1.39534596863759e-08 0.00057380778802856 0.000920676430192857 0.000336412939096879 0.000498344854973224 2.42379444826973e-08 0.00105266742280315 0.000141890153958258 0.000399079580738882 0.000274826295881463
FAM49B.protein_coding 0.000440245606564846 5.95786346345236e-09 0.000540567183796614 0.000859027487498635 0.000262335047491623 1.14160718513504e-05 0.000267541466465784 2.3418871373404e-06 0.000437264217840019 0.000293904095055649
SERPINB9.protein_coding 0.000418757278647827 5.95786346345236e-09 7.55426550279967e-05 0.000814594490118218 9.26618796551243e-09 1.23613516861756e-06 4.33227264595489e-08 2.26394794576489e-07 0.00115830681627486 0.00226512526528361
ARF1.protein_coding 0.000431594461559293 0.000368261498539454 0.000663663427478412 0.00051154441010385 0.000451365281988076 0.000526230012663841 0.000972244688775519 3.15876409285328e-05 0.000670108484650058 0.000425783167124821
KCNJ2.protein_coding 1.39534596863759e-08 5.36803498057057e-06 3.64857472377903e-05 0.000581937756105116 9.26618796551243e-09 2.42379444826973e-08 3.93842967814082e-09 3.71139007502441e-09 1.00246063988667e-07 0.00114740849144362
HLA.DPA1.protein_coding 0.00122303469497053 0.00459989360209113 0.000442615756739646 5.55121029835462e-05 0.000922087630636108 0.000307118994540257 0.000121189419626071 0.00138179135022241 0.000918171926629287 0.000193669943838896
ARPC4.protein_coding 1.88511240362938e-05 0.000153301784778092 0.000149688948313098 0.000188631749020335 0.000237779649383015 8.74989795825373e-06 0.000342726089021492 3.71139007502441e-09 0.000303754687164204 8.69251151261904e-05
CALM2.protein_coding 0.00044708280181117 0.000139777434716056 0.000427621614039184 0.000203293293060089 0.00039502685915776 2.6661738930967e-07 0.000475214863394149 0.000454166514870813 0.000474081863159493 0.000390050146449363
C5orf45.protein_coding 0.000106339316269871 1.22791565981753e-05 8.55851237988559e-06 6.41610688712176e-06 9.83142543140868e-06 4.02592257857602e-05 3.93842967814082e-09 5.23306000578442e-07 9.11327854442425e-09 1.51411104557029e-08
SEC14L1.protein_coding 0.000552850026233899 8.04371146200703e-05 0.00110570724269237 0.00156520277381707 0.000143449855894098 0.000563071688277541 0.000251590826269313 3.71139007502441e-09 0.000432525312996918 1.51411104557029e-08
DNAJC25.GNG10.protein_coding 2.8618545816757e-05 1.85944918694348e-05 6.05485123275349e-05 0.000151238086240045 6.45019344279321e-05 1.23613516861756e-06 0.000106774767004076 3.37736496827222e-07 9.11327854442425e-09 0.00012871457998393
HCLS1.protein_coding 0.000325827237136564 6.55364980979758e-08 0.000101151208025005 0.000579023381907612 4.11511407548407e-05 2.42379444826973e-08 6.67997057709464e-05 0.00045368403416106 0.000447653355380663 1.48534293570446e-05
HNRNPC.protein_coding 0.000866663334580493 0.000263164787044154 0.000566381841847925 0.00109325349992578 0.000585725007488007 0.000444305760312324 0.00101284989875715 0.000307232581800596 0.000503517752857984 0.000629885336067697
YPEL5.protein_coding 0.000505547797897085 5.95786346345236e-09 0.000272476034413443 0.000497286394799135 5.93962648589347e-06 0.000502476827070798 0.000317283833300702 2.26394794576489e-07 0.000332188116222808 1.51411104557029e-08
ADGRG3.protein_coding 1.39534596863759e-08 5.95786346345236e-09 0.000175194448782956 0.000736847953834017 3.00317151962258e-05 2.6661738930967e-07 4.33227264595489e-08 3.71139007502441e-09 0.000359163420714303 1.66552215012732e-07
CFLAR.protein_coding 0.000664477703724907 0.000866577198622609 0.0010756159047643 0.00178902671218543 0.000654202136553144 0.000583916320532661 0.000106814151300857 0.000650536163740354 0.000393611613612227 0.00194928170117765
SLA.protein_coding 0.000774291431456685 0.000113443678207596 0.00071874500324059 0.00144226101920849 0.00111046923197498 1.23613516861756e-06 0.000551423477666173 0.0004218031934166 0.000771174743707723 4.86029645628063e-06
FCAR.protein_coding 0.000134664839433214 5.95786346345236e-09 0.000103933626258081 0.00104357462898985 0.000147156331080303 6.15886169305339e-05 4.81709333933403e-05 3.71139007502441e-09 0.000366545176335287 1.51411104557029e-08
PSMB9.protein_coding 2.69441306543919e-05 7.20901479077736e-07 3.56046481306498e-06 4.31372217756803e-05 4.84714292475955e-05 2.42379444826973e-08 3.93842967814082e-09 3.29237413555416e-05 1.49548900914002e-05 0.000403374323650381
GPSM3.protein_coding 0.000315501676968645 5.95786346345236e-09 6.15790375990443e-05 0.000575526132870606 0.000290782244545745 6.81328619408621e-05 0.000136903754041853 0.000147791264177547 0.000428880001579149 1.90929402846414e-05
TNFSF13B.protein_coding 1.39534596863759e-08 5.95786346345236e-09 1.08205153508487e-07 0.000284178386172372 2.85491251217438e-05 2.42379444826973e-08 0.000128317977343506 3.71139007502441e-09 8.8954711872125e-05 0.000817937927927527
IRAK2.protein_coding 1.53488056550135e-07 8.3475624986431e-05 0.000349868482303799 0.00080737580941363 8.0810425247234e-05 7.8797557513249e-05 7.12855771743488e-07 3.71139007502441e-09 0.000239506073426013 0.000282699673318429
TNFRSF1B.protein_coding 8.28975039967593e-05 0.000145794876814143 0.000360122208755318 0.00128425710117762 0.000176900794449598 2.42379444826973e-08 7.97965237088111e-05 3.71139007502441e-09 0.000846359291699223 0.000346897981650609
RHOH.protein_coding 3.28045837226697e-05 4.71266999959082e-06 1.75704558792353e-06 0.000285523481955836 2.02095559527826e-05 2.20565294792545e-06 1.50054170737165e-06 3.71139007502441e-09 0.000216084947566843 0.000382631002326068
ATP5E.protein_coding 0.000490617596032663 1.36494651947693e-05 0.000299681901581292 0.00010057281172958 9.26618796551243e-09 2.78978740995846e-05 0.000326381605857207 0.00025612674046751 0.000128779739111259 0.000154908701072296
GNAI3.protein_coding 0.000432152599946748 6.7091500461937e-05 0.000326578611167687 0.000787871920553406 0.000124083523046177 0.000143028110392397 0.000311139883002802 0.000257425726993768 0.000279877897377812 0.000228343086782456
LDHA.protein_coding 0.00065010564024794 0.000113503256842231 0.000362595469406941 0.000537056393463545 0.000643082710994528 2.42379444826973e-08 0.00053035287888812 0.000163267760790399 0.000961824530857078 0.000316161527425532
ATP6V1F.protein_coding 0.000276571524443657 0.000152288947989306 0.000689117401684695 0.000105729012232857 0.000187927558128558 0.000286759121174792 0.000483840024389277 0.000824192105350747 0.00147025434085051 5.01170756083766e-06
GMFG.protein_coding 0.000163827570177739 5.95786346345236e-09 5.15262635754701e-09 0.000139715099028373 0.000161611584306502 2.42379444826973e-08 3.33230535067494e-05 6.22808368489847e-05 3.47307045328008e-05 6.20785528683819e-07
HSP90AA1.protein_coding 0.00373814580343979 0.00324161988969326 0.000636251455256262 0.000895434746704385 0.00109091757536774 0.00079381691975282 0.000161518939530233 0.00115209341847915 0.000288262113638683 0.000871386047836158
ATP6V0B.protein_coding 1.39534596863759e-08 4.70135005901026e-05 0.000112023249639429 7.28638385902277e-05 5.52357464624197e-05 2.42379444826973e-08 0.000203857058570247 5.23306000578442e-07 5.39597222615359e-05 1.51411104557029e-08
ELF1.protein_coding 0.00010187420917023 1.25115132732499e-07 0.000689993348165478 0.00125811740645231 0.000217950007136818 5.08996834136643e-07 0.00047608131792334 0.000436166273006944 0.000497502989018663 0.00161875125992965
CD82.protein_coding 1.53488056550135e-07 9.83107050104273e-05 7.58002863458741e-05 0.000238445129534607 0.000504645862789773 0.000159509912640631 0.000224258124303016 8.94853260989136e-05 0.000278146374454372 1.51411104557029e-08
RNF149.protein_coding 3.35022567069885e-05 3.64025457616939e-06 0.000271548561669085 0.00107038687160689 0.000184591730460973 2.42379444826973e-08 0.00026911683833704 0.000110714477328053 0.00032945413265948 0.000419272489628869
GPR65.protein_coding 4.29906092937242e-05 5.95786346345236e-09 5.15262635754701e-09 0.000701920299990077 4.9203458096871e-06 1.47851461344453e-06 0.000274354949808967 6.34647702829175e-07 0.000225380491682156 0.000290573050755394
FKBP1A.protein_coding 7.48044973786612e-05 0.00010230247353094 0.000154171733244164 9.1964198715412e-05 0.000119913738461696 2.20565294792545e-06 0.000284004102520412 4.48744173971202e-05 0.000148555553552659 0.000149306490203686
ZNFX1.protein_coding 2.93022653413894e-07 5.95786346345236e-09 0.000456733952959325 0.000730750186282315 0.000768176248528946 2.42379444826973e-08 0.000373524609104553 0.000792608175812289 0.000800610633406213 0.00299053586721634
FGL2.protein_coding 0.000514338477499502 0.00015616155924055 0.000150822526111759 0.000557412176319962 0.000110369564857219 2.20565294792545e-06 3.93842967814082e-09 0.000207433302683189 0.000691889220371233 0.00232992921803402
TMEM59.protein_coding 0.000149036902910181 0.000105996348878281 0.000111456460740099 0.000119000623963032 9.26618796551243e-09 0.000214287667171527 0.000317874597752423 0.00014062828133275 7.10926859250535e-05 8.11714931530233e-05
FBXL5.protein_coding 0.000453640927863767 4.72518151286407e-05 0.000151389315011089 0.000758279813317205 0.000169765829716153 0.000145451904840667 0.000478089917059192 4.1051685619845e-05 0.000234311504655692 0.000144309923753304
HNRNPK.protein_coding 0.00109829076537433 0.00032184974215916 0.000650627282793819 0.000751644007452118 0.000192282666472349 0.000295000022298909 0.000725541453736779 0.000809420772852149 0.00124925733614822 0.000801434117530811
PPP2R5C.protein_coding 8.21998310124404e-05 6.19081592487334e-05 0.000206573943300417 0.000281308848500983 0.000331553471594 6.9829518054651e-05 0.000246352714797386 0.000128269352382919 0.000210343582083856 0.000225920509109543
RAB7A.protein_coding 0.00139229016096627 0.00146075492183271 0.00100646765904601 0.00119202836695813 0.00116791959736115 0.00100783796953504 0.000438351161606751 0.000921319183614135 0.000735359559028136 0.0002260719202141
MOB1A.protein_coding 0.000199548426974862 0.000256909030407529 0.00040912368541559 0.000245036098873579 0.000301994331984016 2.42379444826973e-08 0.000730976486692613 1.48826742008479e-06 0.000243880447127337 0.000505122585912705
RPL41.protein_coding 0.000196618200440723 4.34387825120311e-05 2.89629127557717e-05 1.95980455650659e-05 8.81307137399888e-05 2.42379444826973e-08 0.000125206617897775 2.17895711304683e-05 0.000115474352436399 4.74068168368058e-05
SUSD6.protein_coding 0.00024029252925908 9.22336842777059e-05 0.000515628472226087 0.00105886388439522 0.000560613638101468 0.000333053595136744 0.000457885772810329 2.94350346850186e-05 0.000137893017655683 0.000747077530994837
PTPRE.protein_coding 0.000396850346940217 5.95786346345236e-09 0.000179677233714022 0.000935428927999373 0.000199788278724414 8.14637314063456e-05 0.0002031087569314 0.000188356757697564 0.000263291730426961 0.000344929637291368
ABCA1.protein_coding 0.000198571684796815 0.00141893072031928 0.00113198563711586 0.000657711485240237 0.00218720027356752 0.000478481262032928 0.000192278075316513 0.000308717137830606 0.000472988269734162 0.00083762137151994
AZIN1.protein_coding 0.000356245779252863 6.0716586556043e-05 0.000475283407846494 0.000518897600386785 6.19074017975885e-05 0.000282153911723079 0.000485572933447659 6.38767345812452e-05 0.000371284081178388 0.000317978460680217
SNAPC1.protein_coding 0.000143595053632494 5.95786346345236e-09 7.66762328266571e-05 0.000227774036319129 9.26618796551243e-09 9.45522214270022e-05 9.18047957974623e-06 4.20537609401016e-05 9.11327854442425e-09 6.82864081552202e-06
SOCS3.protein_coding 0.00123684862006005 0.00149828946165246 0.000251917055246831 0.00185027340685914 0.00108906433777464 0.000968572499473067 0.000392429071559629 3.71139007502441e-09 0.0013658161687314 0.00232568970710642
HSPA5.protein_coding 0.000975918923924817 0.00232845815664991 0.000981786578793364 0.00102667125864433 0.00104921972952294 0.000708741734618552 0.000547169973613782 0.000824489016556748 0.0004256903540886 0.000915446679262254
NFE2L2.protein_coding 0.000585919725690611 0.000112013790976368 0.000294065538851565 0.00156013624636602 0.000712579120735872 0.000315117516219548 0.000565759361694606 0.000321781230894692 0.000804985007107537 0.000843374993493108
ISG20.protein_coding 4.32696784874517e-05 5.95786346345236e-09 2.62783944234897e-07 0.000557995051159463 6.12495024520372e-06 2.42379444826973e-08 3.93842967814082e-09 3.71139007502441e-09 6.72651089363953e-05 0.00161375469347927
C16orf54.protein_coding 0.00017499033792684 6.9766581157027e-06 7.54911287644212e-05 0.000259249277652179 9.26618796551243e-09 2.42379444826973e-08 4.23420574696919e-05 3.71139007502441e-09 0.000244700642196335 1.51411104557029e-08
DDIT3.protein_coding 0.000281594769930752 2.44272402001547e-07 0.000223886767861775 0.000562613213349355 0.000194599213463727 0.00033571976902984 3.26141361646841e-05 3.71139007502441e-09 9.11327854442425e-09 1.51411104557029e-08
CNN2.protein_coding 0.00011261837312874 0.000112430841418809 5.15262635754701e-09 0.00110746667870438 0.000296434619204708 0.000286516741729965 0.000240957066138333 3.71139007502441e-09 0.000680862153332479 0.000251811807988795
NBN.protein_coding 2.93022653413894e-07 5.95786346345236e-09 0.0003362140224563 0.000807644828570322 0.000118245824627904 2.42379444826973e-08 0.000283767796739724 3.71139007502441e-09 9.84325215583262e-05 0.00115195082458033
FAM65B.protein_coding 1.39534596863759e-08 1.67475541957646e-05 0.000572410414686255 0.00148924969857749 2.99390533165707e-05 2.42379444826973e-08 4.33227264595489e-08 1.15053092325757e-07 0.000365633848480845 1.37784105146896e-06
GM2A.protein_coding 1.39534596863759e-08 0.000734074315195428 0.000292056014572122 4.48365261154561e-09 0.001653467846754 2.42379444826973e-08 0.000956727275843644 0.000196039335152865 0.000544071842380671 0.000179134477801421
HNRNPF.protein_coding 0.000334896985932708 3.58067594153487e-06 0.000631665617798045 0.000724831764835075 3.77226512076011e-05 0.000219862394402547 0.000593997902486876 0.000522790117358014 0.000802159890758765 0.00100129677554609
PSME1.protein_coding 0.000141502034679538 9.02675893347666e-05 0.000143402744156891 0.000246067338974235 0.000385112038034662 2.42379444826973e-08 0.000179753868940025 0.000308976935135858 0.000377663376159485 0.000671826212029994
KLF10.protein_coding 0.000264711083710237 7.92991626985509e-06 0.000306277263318952 0.000502801287511336 0.000101010715012051 0.000424915404726166 0.000102757568732372 3.30684855684676e-06 0.000198951983903325 0.000249843463629554
CDC42SE2.protein_coding 0.000136339254595579 5.95786346345236e-09 0.000206161733191813 0.000151731288027315 9.26618796551243e-09 0.000117335889240738 0.000180108327611058 6.23921785512354e-05 9.72477953475511e-05 0.000236519286428535
ENO1.protein_coding 0.000563594190192409 0.000565943408256803 0.000914441752300225 0.000294670133283389 0.00111315642648497 2.42379444826973e-08 0.000600653848642934 0.000521454016931006 0.00147517551126449 0.000540855606588164
SERPING1.protein_coding 8.81998186775821e-05 0.000971435595579371 2.11257680659427e-07 7.21868070458844e-07 0.000265948860798172 2.42379444826973e-08 0.000818685315624809 0.00103136189933861 7.12749514959419e-05 0.00075661643058193
IFI6.protein_coding 1.39534596863759e-08 0.000313747047848865 8.29572843565068e-07 4.48365261154561e-09 0.000452847872062558 2.42379444826973e-08 0.00077453551893285 3.71139007502441e-09 7.37355367029365e-05 0.00198652883289868
ATP2B1.protein_coding 0.000894151650162654 0.00031934743950451 0.0009199550625028 0.00130465772056015 0.000533278383603206 0.000470240360908811 0.000639092922301588 0.000733968212626903 0.000198314054405216 1.51411104557029e-08
ACTR2.protein_coding 0.000394478258793533 0.000315474828253266 0.00103810478488135 0.000582879323153541 0.000117875177109284 2.42379444826973e-08 0.00109012188904227 0.000512212655644195 0.000485017797412802 0.000485439142320291
ATP6V1B2.protein_coding 6.69905599542907e-05 0.000384347729890775 0.000835658095293331 0.000534500711474964 0.000324696492499521 2.42379444826973e-08 0.000682179342980448 2.2494735244723e-05 0.000451480932369321 0.000627462758394784
BNIP3L.protein_coding 0.000560943032851998 5.95786346345236e-09 0.000352599374273299 0.000493475290079321 0.00026789476027093 0.00045424331755023 0.000359385646560027 3.00622596076978e-07 0.000332096983437363 0.000177014722337623
CHI3L1.protein_coding 4.28510746968604e-05 7.00704321936631e-05 0.000165146827385739 0.000148772077303695 4.85640911272506e-05 8.53418025235772e-05 3.93842967814082e-09 3.71139007502441e-09 9.11327854442425e-09 3.18114730674318e-05
MCL1.protein_coding 0.00369949472010853 0.00322791680372732 0.00060863337797981 0.00150852940480713 0.00111315642648497 0.00241048781674873 0.000672608958862566 4.08252908252686e-08 0.000202870693677428 0.00136483483758752
FOSL2.protein_coding 0.00264140387209064 0.00197980398676868 0.00057952103905967 0.00173827176462273 0.00120257514035217 0.00194705831823956 0.000560757556003367 1.87462312689483e-05 0.00111456307926163 0.000561296105703362
PECAM1.protein_coding 1.39534596863759e-08 0.00363942643314797 0.000221310454683002 0.000871761060915424 0.0010321699436664 7.51376278963616e-07 0.000324412391018137 0.00149873725148643 0.000478182838504484 1.51411104557029e-08
EGR1.protein_coding 0.000304478443816409 0.000266203297410515 5.15262635754701e-09 0.000994478632893428 9.26618796551243e-09 0.00111448492525891 0.000142181249810562 0.000136545752250223 9.11327854442425e-09 1.37784105146896e-06
CD69.protein_coding 0.000384850371609934 6.55364980979758e-08 1.8142397404923e-05 0.000107791492434168 9.26618796551243e-09 5.08996834136643e-07 3.93842967814082e-09 3.71139007502441e-09 0.000243698181556449 0.00075510231953636
TLE3.protein_coding 5.05254775243672e-05 0.000365163409538458 0.000121761713455193 0.0018814796290355 0.00089373309546164 0.000161933707088901 0.00019751618678844 0.000444813811881751 0.000739004870445906 0.000238639041892334
RPS9.protein_coding 0.000168571746471107 7.22748416751406e-05 0.000123152922571731 0.000253599875361631 0.000249733031858526 0.000293788125074774 0.000294874168432081 3.00622596076978e-07 0.000434074570349471 0.000116450280514811
CD300A.protein_coding 0.000287873826789621 7.65049247341916e-05 0.000111095776895071 0.000494372020601631 2.33600598610568e-05 2.42379444826973e-08 0.000121780184077792 2.64659226249991e-05 0.000399626377451547 0.000187916321865729
FNDC3B.protein_coding 0.000898477222665431 0.000415566934439265 0.00145691025522277 0.00124246945883802 0.000147526978598923 2.42379444826973e-08 0.000430001690689092 0.000816657983498447 0.000715310346230403 0.00056598984994463
LIPA.protein_coding 3.97813135658577e-05 0.00115583146977322 0.000647793338297168 4.48365261154561e-09 0.000970549793695738 0.0006040338144533 0.00130181248424234 3.71139007502441e-09 0.000173434803978938 1.45506071479305e-05
ACTR3.protein_coding 0.00107777917963536 0.00011481398680419 0.000608324220398358 0.00110818406312222 0.000467303125288758 0.000226649018857703 0.000707070218546298 0.000737382691495925 0.00127395432100361 0.000967834921438985
DDX3X.protein_coding 0.000827733182055505 0.000312436317886905 0.0008705929019975 0.00134326196954556 0.000477588593930476 0.000592641980546432 0.000454223033209658 0.000825194180671003 0.000710206910245525 0.00073572169815306
IL1R2.protein_coding 8.54091267403068e-05 5.95786346345236e-09 0.000601316648552093 0.000996092747833584 3.34602047434654e-05 2.6661738930967e-07 3.93842967814082e-09 3.71139007502441e-09 0.000336471357138687 1.51411104557029e-08
RASSF3.protein_coding 0.000159641532271827 7.65049247341916e-05 0.000219867719302888 0.000559654002625734 0.000154939928971333 2.20565294792545e-06 0.000175815439261884 5.35590701726773e-05 0.000259737551794635 0.000134165379747983
TXNRD1.protein_coding 0.000556059321961766 0.00016051079956887 0.000731162832762278 0.000413800783172156 0.000768917543566187 0.00079939164698384 0.000531376870604437 3.71139007502441e-09 0.000431249454000699 1.51411104557029e-08
C6orf62.protein_coding 0.000198990288587407 0.000227119713090267 0.000556849483086463 0.000316640031079962 0.000263724975686449 2.42379444826973e-08 0.000725305147956091 8.92255287936619e-05 0.000223740101544159 0.000542218306529177
PGK1.protein_coding 0.000379827126122838 0.000213178312585789 0.000294117065115141 0.000557008647584923 0.00042829247395395 6.11038580408799e-05 0.000722036251323234 4.82851848760676e-06 0.000563665391251183 0.000305865572315654
CLEC4E.protein_coding 1.39534596863759e-08 1.25115132732499e-07 0.000605026539529527 0.00109540565317932 0.000219339935331645 1.47851461344453e-06 3.93842967814082e-09 3.71139007502441e-09 0.000220914985195388 0.000620346436480604
CTSC.protein_coding 0.000154339217591004 0.000765114783840015 5.15262635754701e-09 0.000104070060766585 0.000698679838787603 0.000110064505895929 0.00130137925697775 0.000253343197911241 0.000435532694916579 0.000480139753660795
TPM4.protein_coding 0.000951360834876795 0.00134499363473783 0.000858329651266538 0.00112992977828822 0.00067440242631796 0.00151925859811995 0.000253284351030914 0.00086115755049799 0.00105077012945066 0.00159195149442306
FKBP15.protein_coding 7.78742585096639e-05 0.000504279521410071 0.000852249552164633 0.00032762497997825 0.000545417089838028 3.17759452168162e-05 0.000672530190269004 0.00116074095735396 0.000288808910351348 0.000498914730625866
SLC2A14.protein_coding 0.000130199732333573 6.55364980979758e-08 3.21575410974509e-05 0.000472581468909519 6.16294161586232e-05 1.47851461344453e-06 8.43651021354544e-05 3.71139007502441e-09 0.00030001824296099 5.61886609011135e-05
MYADM.protein_coding 0.00046452462641914 0.000462693634435173 0.000343633804411168 0.000489798694937854 0.000672456526845203 2.42379444826973e-08 0.000399242554902812 0.000123110520178635 0.000771174743707723 1.51411104557029e-08
CASP4.protein_coding 1.54883402518772e-06 5.95786346345236e-09 5.88481456295444e-05 0.000704879510713697 0.000147156331080303 1.84450757513327e-05 5.89228464146647e-05 0.000117617662867599 0.000128962004682147 0.000742686608962684
ELOVL5.protein_coding 0.000107176523851053 5.95786346345236e-09 0.000141084062295995 0.000506343373074457 0.000122600932971695 0.000179142647671616 0.000253441888218039 3.77485484530733e-05 2.19630012920624e-06 0.000626251469558328
RASSF5.protein_coding 0.000610617349335496 5.66592815374319e-06 0.000279638185050434 0.000911441386527603 3.77226512076011e-05 0.000188110687130214 0.000467810615599244 2.00786203058821e-06 0.000893019277846675 0.000478474231510668
DNAJB1.protein_coding 0.00173931270336644 6.55364980979758e-08 0.000481672664529852 0.000609467383140007 0.000129365250186519 0.00240903354007977 0.000323152093521132 5.30394755621739e-05 0.000768987556857062 0.000165810300600402
CASP1.protein_coding 3.14092377540322e-05 4.83838091866966e-05 4.32872140297524e-05 0.000514100092092431 0.000163094174380984 0.000133575312044145 0.000310470349957519 0.000126153860040155 9.11327854442425e-09 0.00112923915889678
PTPN6.protein_coding 0.000292478468486125 0.000167541078455744 0.000259182258410972 0.000439402439584081 4.79154579696648e-05 2.42379444826973e-08 0.000288257606572804 0.000730813531063133 0.000727157608338154 0.000160965145254578
UBA52.protein_coding 0.000296524971795174 0.000173618099188465 0.000407114161136147 0.00020280009127282 0.000474252766262892 0.000473391293691561 0.000840267910261021 3.71139007502441e-09 0.000964831912776738 1.51411104557029e-08
USP15.protein_coding 0.000232199522640981 5.95786346345236e-09 0.000550614805193831 0.000947220934367737 0.000127697336352727 5.08996834136643e-07 6.75873917065745e-05 0.000290345756959235 0.000128415207969482 0.000665466945638598
LY96.protein_coding 1.04790482244683e-05 1.29941002137896e-05 6.0445459800384e-05 8.95878628312928e-05 9.26618796551243e-09 2.20565294792545e-06 4.35629706699155e-05 2.16411155274674e-05 9.11327854442425e-09 4.74068168368058e-05
SKIL.protein_coding 0.000755314726283214 5.95786346345236e-09 0.000842768719666746 0.00108105796482237 0.000363521820075018 1.21432101858314e-05 0.000488132912738451 0.00029264681880575 0.000461414405982744 0.00025362874124348
CIR1.protein_coding 0.000271966882747153 5.58907171506465e-05 0.000118567085113514 0.000169845244577959 9.26618796551243e-09 2.42379444826973e-08 3.93842967814082e-09 0.000126450771246157 2.98095341188116e-05 0.000158996800895336
BASP1.protein_coding 0.000675640471474007 5.95786346345236e-09 0.000331937342579536 0.00177849012854829 9.26618796551243e-09 0.00030130188786441 3.93842967814082e-09 6.86978302887019e-06 0.00110453847286276 1.51411104557029e-08
LILRB3.protein_coding 1.39534596863759e-08 7.80480113712259e-07 0.000289634280184075 0.000894044814394806 0.000231663965325776 5.08996834136643e-07 7.75516187922708e-05 0.000276576499780895 0.000345675768468556 0.000318886927307559
APOL6.protein_coding 1.39534596863759e-08 1.19753055615392e-06 5.15262635754701e-09 0.00018957331606876 0.000407536212911202 2.42379444826973e-08 0.000764571291847155 0.000491057732216555 0.000230757326023366 0.00428131553356501
ANXA5.protein_coding 1.967437815779e-06 0.00142185007341637 0.00141244308975714 8.9408516726831e-05 0.00152531646719097 9.16436680890785e-05 0.000971535771433454 0.000123407431384637 0.000551453598001655 0.000307985327779453
SELPLG.protein_coding 4.36882822780429e-05 0.000252798104617747 5.15262635754701e-09 0.000448369744807173 0.000340726997679858 2.42379444826973e-08 0.0002310716076462 0.000494546438887078 0.000680406489405258 3.17963319569761e-07
SLC3A2.protein_coding 0.000177501960670388 0.000149429173526849 0.000316479463506895 0.000270548082233274 5.65237465896259e-07 0.000130909138151048 0.000453002120009434 0.000113535133785072 0.000533773837625472 5.61886609011135e-05
HNRNPH2.protein_coding 0.00023736230272494 5.22564204379406e-05 0.000153604944344834 0.000269875534341542 9.26618796551243e-09 2.6661738930967e-07 0.000116738994089772 9.51266390129507e-05 0.000312503434566851 5.01322167188323e-05
SORL1.protein_coding 1.39534596863759e-08 0.000944089002282124 0.00090016897728982 0.00259868470077833 0.000443952331615666 0.000835021425373405 0.000149939956276499 0.000244361633929683 0.000631741581978033 4.10324093349549e-06
TSC22D3.protein_coding 0.00156517352648047 0.000153301784778092 0.00183207298031577 0.00113024363397103 0.000341004983318823 0.000864834097087123 0.000195743893433277 0.000334028818142272 0.00116040287034008 1.51411104557029e-08
NUMB.protein_coding 0.000170943834617791 0.000122499630672044 0.000533765717004652 0.000917942682814344 0.000100825391252741 1.96327350309848e-06 0.000300939350136418 0.000202719837287908 0.000290540433274789 0.00024848076368854
TRIB1.protein_coding 0.000618989425147322 5.95786346345236e-09 0.000558549849784453 0.0020201590043106 0.000228050152019226 0.0003093004095437 0.000413381517447338 3.71139007502441e-09 0.00114709748366522 8.4956770766949e-05
OAZ1.protein_coding 0.000189222866806944 0.000245767825730873 0.000217291406124115 0.000363135508661691 0.000872884172539237 0.000189080204909522 0.000564380911307257 0.000528654113676552 0.00149039468643368 1.51411104557029e-08
DNAJA1.protein_coding 0.000699361352940846 0.000410026121418255 5.15262635754701e-09 0.000447742033441556 0.000399937938779482 2.42379444826973e-08 0.000484155098763529 0.00104401773949444 0.000290084769347568 0.00146113230008579
SERINC1.protein_coding 0.000477640878524333 0.000108498651532931 0.000518823100567766 0.000504594748555955 0.000330163543399174 2.42379444826973e-08 0.000532125172243283 0.000144376785308525 0.000241237596349454 0.000175500611292052
RILPL2.protein_coding 0.000258292492254504 5.95786346345236e-09 0.000104861099002439 0.000702817030512386 4.17071120327714e-05 2.42379444826973e-08 5.39958708873105e-06 0.000181861825066271 0.000309587185432636 7.11783602522594e-05
IL18BP.protein_coding 0.000217548389970287 5.95786346345236e-09 0.000131860861115985 9.61339956441494e-05 1.39085481362342e-05 2.42379444826973e-08 3.19012803929406e-07 4.36496586723621e-05 9.99817789108783e-05 0.000229100142305241
LIMS1.protein_coding 0.000570570920035597 4.18897380115335e-05 0.000876724527362981 0.00032179623158324 0.00054708500367182 2.42379444826973e-08 0.000252142206424253 5.08126415171593e-05 0.000347133893035663 0.00033463368218149
THEMIS2.protein_coding 0.000341036508194713 0.000456139984625376 0.00038603991933378 0.000830645966467552 0.00108628448138499 1.14160718513504e-05 0.000764374370363247 0.000473651312764691 0.00101869138897429 0.000614895636716551
EIF2S3.protein_coding 0.000140804361695219 4.29025748003204e-05 0.000191219116754927 0.000183251365886481 0.000136870862438584 0.000179385027116443 0.000370216328174915 0.000169168871009688 0.000437173085054575 0.00012720046893836
SQRDL.protein_coding 1.39534596863759e-08 0.000224319517262445 0.000220176876884341 9.14261604020266e-05 0.000274751739365409 2.42379444826973e-08 0.0003882543361008 0.000126487885146907 0.000295097072547001 0.000729816665075336
STEAP4.protein_coding 1.39534596863759e-08 2.9318646103649e-05 0.000172051346704852 0.00110298302609283 1.17773249041663e-05 0.00087380213654572 3.93842967814082e-09 3.16618687300333e-05 9.11327854442425e-09 0.000529651184850943
TNFRSF1A.protein_coding 6.69905599542907e-05 7.79943906000548e-05 7.87888096332513e-05 0.000476840938890487 0.000116485248914457 5.43172335857247e-05 0.000142496324184813 3.71139007502441e-09 0.000370555018894834 0.000149003667994572
PLEKHO2.protein_coding 0.000400757315652402 0.000585604357686196 0.000424684617015382 0.00067573576873865 0.0004246786606474 2.42379444826973e-08 0.000935656677065592 3.71139007502441e-09 0.000491488225179343 0.000152788945608498
SKP1.protein_coding 0.000223408843038564 0.000111715897803195 0.000230739760917313 0.000102949147613699 2.84564632420887e-05 2.74131152099306e-05 0.000222761521025322 0.000286968391990963 0.000119666460566835 9.99464701180948e-05
RASGEF1B.protein_coding 1.53488056550135e-07 0.00125681725547874 0.00113435584524033 0.000185941557453408 0.000765674377778258 5.08996834136643e-07 0.000796551340833658 0.000636841134363514 0.000674482858351382 0.00141540614650956
RAB20.protein_coding 0.000209036779561597 9.84894409143309e-05 0.00018663327929671 0.000245080935399695 0.000194877199102692 3.27454629961241e-05 0.00030409009387893 5.23306000578442e-07 0.000491761623535676 0.000374000569366318
FAU.protein_coding 0.000793965809614475 0.000430342435828627 0.000325496559632602 0.000415280388533966 0.000622697097470401 0.000184959754347463 0.000980318469615708 7.08875504329663e-07 0.00105651149493365 0.000385204991103538
PARP14.protein_coding 1.39534596863759e-08 4.23008305905117e-07 0.000123513606416759 0.000224142277703777 0.000399845276899827 5.08996834136643e-07 0.000313463556512905 0.000267594935799335 2.105167343762e-06 0.00498825398074178
OSER1.protein_coding 0.000218525132148333 1.25115132732499e-07 0.000171381505278371 0.000326817922508171 0.000210722380523718 0.000427339199174436 0.000141787406842747 3.71139007502441e-09 0.000181089957956254 5.61886609011135e-05
FAM129A.protein_coding 4.06045676873539e-06 0.000249104229270406 0.000450344696275966 0.00188735321395662 0.000299214475594362 6.56848295481097e-06 0.00030546854426628 0.000615797552638126 0.000890376427068792 0.000913781157112126
RPL15.protein_coding 0.000235548352965711 0.000302665421806843 0.000317046252406225 9.04397568274865e-05 0.000445712907329113 0.000173810299885422 0.00087910082688749 3.71139007502441e-09 0.000616157875667067 7.40551712388429e-05
TOM1.protein_coding 0.000143315984438767 2.33607826401967e-05 0.000245270167245595 0.000566648500699746 0.000116855896433077 0.000200229659371563 0.000152815009941542 0.000207804441690692 0.000399717510236991 0.000150972012353814
ERBB2IP.protein_coding 0.000876849360151548 1.84693767367023e-07 0.00083715235693702 0.00116055312562508 0.000407536212911202 0.000790665986970069 0.000235955260447094 0.00033358345133327 9.11327854442425e-09 0.000654111112796821
RPS6.protein_coding 0.00210935845424913 0.00114177091199947 0.000651606281801752 0.000303009727140864 0.000840359852780288 0.0010398320562522 0.000446503711040502 0.00134386094365567 0.00180626092078343 9.19216815765723e-05
S100A12.protein_coding 6.71161410914681e-06 1.01879465225035e-06 5.15262635754701e-09 0.000133572494950555 1.21387062348213e-06 2.6661738930967e-07 4.21805818528881e-06 4.08252908252686e-08 9.20441132986848e-07 3.801932835427e-05
BCL6.protein_coding 0.000412757290982686 5.95786346345236e-09 0.000401343219615694 0.00158981802665445 0.00020062223564131 0.000183020718788847 3.93842967814082e-09 0.000322634850611947 0.000404000751152871 0.00025514285228905
IFI16.protein_coding 1.39534596863759e-08 6.55364980979758e-08 0.000232182496297426 0.000792848774952221 0.000359908006768469 2.42379444826973e-08 0.00020787425684195 0.000368804543145251 0.000117479273716173 0.00244273049092901
CHMP2A.protein_coding 0.000189222866806944 8.73482362376749e-05 5.15262635754701e-09 0.000171100667309192 0.000227679504500606 6.20733758201878e-05 5.67527716620092e-06 0.000103069013773503 0.00018810718243546 1.51411104557029e-08
DDX5.protein_coding 0.00121019751205907 0.000371657480713621 0.000736676142964854 0.000931528150227328 0.000520305720451489 0.000536652328791401 0.000559654795693488 0.000897269375927977 0.000893292676203008 0.000662135901338344
CLEC4A.protein_coding 3.28045837226697e-05 4.77224863422534e-06 7.26571842677704e-05 0.000141060194811837 9.26618796551243e-09 2.6661738930967e-07 4.84860077675915e-05 4.08252908252686e-08 9.11327854442425e-09 1.51411104557029e-08
ARHGAP25.protein_coding 0.000651361451619713 4.63581356091228e-05 0.000109034726352052 0.000667127155724483 0.000555424572840781 1.23613516861756e-06 8.44438707290172e-05 8.67388974433956e-05 0.000231395255521476 0.000633973435890736
TPP1.protein_coding 1.39534596863759e-08 0.000371538323444352 0.000475180355319343 0.000178140001909319 1.50204906920957e-05 2.42379444826973e-08 0.000472930574180827 0.000420429979088841 0.000242057791418452 0.000165658889495846
JMJD1C.protein_coding 0.00076926818596959 5.95786346345236e-09 0.000894191930715066 0.00167559030111332 0.000228884108936123 0.000520170526543167 1.68604174521208e-05 0.00066356314290369 0.000226838616249263 0.000315858705216418
CD46.protein_coding 0.000123502071684113 0.000321551848985987 0.000137116540000684 0.00056898000005775 0.000209888423606822 0.000556527443267213 0.000695609388182909 0.000161746090859639 0.000249712945395768 0.00017050404484167
CD164.protein_coding 7.57812395567076e-05 0.00023307757655372 0.000513515895419493 8.49697006414008e-05 0.000471380247993583 2.42379444826973e-08 0.000877958682280828 0.000218456131206012 4.76715600658832e-05 0.000384296524476195
SNX10.protein_coding 6.83859059229283e-05 0.000230515695264435 0.000541082446432369 0.000303861621137058 0.000794121574832381 2.42379444826973e-08 0.000793518749981489 0.000185239190034544 0.000393611613612227 0.000780842207311055
M6PR.protein_coding 0.0004712222870686 0.000728652659443687 0.000443543229484004 0.00020723890735825 0.00129671961008178 2.42379444826973e-08 0.00116085608606168 2.21607101379708e-05 0.000544162975166115 0.000320098216144015
AKAP13.protein_coding 0.00153475498436417 0.00116405332135279 0.000934536995094658 0.000860507092860445 0.00054347119036527 0.000227618536637011 8.92487549363491e-05 0.00158732813257727 0.000905960133379758 0.00163101555939877
B3GNT5.protein_coding 0.000478199016911788 5.95786346345236e-09 0.00077413573658422 0.00112643252925122 0.000129457912066174 0.000134060070933799 0.000352257088842593 0.000284073507732444 0.000444008043962893 0.000199877799125734
GNG5.protein_coding 5.30371002679148e-05 1.36494651947693e-05 6.06000385911104e-05 2.13018335574532e-05 9.26618796551243e-09 5.62562691443404e-05 5.83320819629436e-05 2.3719493969481e-05 1.64950341654079e-06 5.49773720646572e-05
HCK.protein_coding 0.000116385807244061 0.000234447885150314 0.000204306787703096 0.000984480087569681 0.0006516076039228 2.42379444826973e-08 0.000538426659728309 6.11303059257271e-05 0.000417123872256842 0.000814758294731829
HMGB1.protein_coding 0.000543919812034619 7.39370855814437e-06 0.000335389602239092 0.000153210893389125 0.000284203251090232 0.000244827477219726 0.000394752745069732 0.000732223859291642 0.000719684719931726 3.80041872438143e-06
TAP1.protein_coding 1.39534596863759e-08 5.95786346345236e-09 0.000258718522038793 0.000434604931289727 0.000233331879159568 2.42379444826973e-08 5.66779414981245e-05 1.52166993076001e-07 9.28734216462273e-05 0.00291043939290567
SIGLEC14.protein_coding 1.39534596863759e-08 9.00233169327651e-06 5.45199394892049e-05 0.000224635479491047 2.25261029441607e-05 2.42379444826973e-08 0.000101064043970771 1.596268871268e-05 9.11327854442425e-09 5.80055941557979e-05
WIPF1.protein_coding 0.000607128984413902 9.22932629123404e-05 0.000532271455360964 0.000927223843720244 0.000721011351784488 2.42379444826973e-08 0.000181132319327374 0.000330428769769499 0.00052256450501583 0.000460759132277495
TNFAIP3.protein_coding 0.00190396352766568 0.00229997956929461 0.000926035161604706 0.00172168224996001 0.000678572210902441 0.00236492048112126 0.000439690227697319 0.000195965107351364 9.11327854442425e-09 0.00249436167758295
CD48.protein_coding 4.21534017125416e-05 4.7073079224737e-05 8.17773329206285e-05 0.000422409396186323 0.000148175611756509 2.42379444826973e-08 3.93842967814082e-09 4.08252908252686e-08 0.000159218089449636 0.000576588627263622
ADAR.protein_coding 1.39534596863759e-08 0.00019804533938862 0.000482754716064937 0.00104097411047516 0.00111102520325291 2.42379444826973e-08 0.000537560205199118 0.00093724104703599 0.000479367564715259 0.00297615181228342
NADK.protein_coding 1.39534596863759e-08 5.95786346345236e-09 0.000267941723218802 0.000853557431312549 0.000388077218183626 2.42379444826973e-08 0.000185110133302297 3.71139007502441e-09 0.000387323451416574 0.000840498182506524
RAB8B.protein_coding 0.000199408892377998 5.95786346345236e-09 0.000416955677479062 0.000509302583798077 0.000110184241097908 2.42379444826973e-08 0.00039274414593388 9.09327682281732e-05 0.00042632828358671 0.000472114965119272
PARP9.protein_coding 3.02929609791221e-05 5.95786346345236e-09 0.000179677233714022 0.000399587604393556 0.000141411294541685 2.42379444826973e-08 0.000233001438188489 0.000445036495286252 2.82511634877151e-07 0.00195927483407841
CD55.protein_coding 0.000263455272338463 5.95786346345236e-09 0.000702514230214317 0.00188627713732985 0.000148175611756509 2.78978740995846e-05 0.000153957154548203 0.000445964342805009 0.000506069470850422 0.000139313357302922
RAB1A.protein_coding 0.00019801354640936 0.000155327458355666 0.000553448749690482 0.00039895989302794 0.00029736123800126 4.80153680202234e-05 0.000523618164138499 5.33363867681758e-05 0.00032836053923415 0.000438804522116726
SELT.protein_coding 6.88045097135195e-05 0.000139241227004345 0.000125626183223354 7.09358679672631e-05 0.000138909423790997 2.42379444826973e-08 0.000305586697156624 6.05735974144734e-05 0.000267939502484617 6.73930826383336e-05
LRRC25.protein_coding 1.91301932300214e-05 5.49970376311287e-05 5.44684132256294e-05 0.000158680949575211 0.000136314891160654 2.42379444826973e-08 9.28721102402385e-05 3.71139007502441e-09 9.9526114983657e-05 5.72485386330127e-05
ATP6V1C1.protein_coding 0.000123083467893522 5.95786346345236e-09 0.00043050708479941 0.000341255283917348 0.000205996624661307 0.000123395375361412 0.000166323823737565 5.21116280434178e-05 9.11327854442425e-09 0.000181102822160662
CSNK1A1.protein_coding 0.000334757451335844 2.55056134870395e-05 0.000512227738830106 0.000356006501009333 0.000675792354512788 0.000358261057398749 0.000481555735175955 0.00013142403394669 0.000326629016310709 0.000256051318916392
HSD17B11.protein_coding 3.23859799320785e-05 4.56431919935085e-05 3.10239632987905e-05 0.000112544164202406 7.48800649493059e-05 2.42379444826973e-08 0.000115242390812078 2.26394794576489e-07 6.96345613579456e-05 1.51411104557029e-08
ANXA2.protein_coding 2.93022653413894e-07 0.0040596941218599 0.00136004087970089 4.48365261154561e-09 0.00103698836140846 0.000604518573342954 0.000191451005084103 0.00118686914348213 0.000434530234276692 8.03992965197824e-06
AMICA1.protein_coding 0.000261501787982371 4.47435546105272e-06 5.15262635754701e-09 0.000415459734638428 3.55914279755333e-05 2.42379444826973e-08 0.000291447734612099 0.000312614097409382 0.000221279516337165 1.52925215602599e-06
PRKAR1A.protein_coding 0.000836523861657922 0.000387982026603481 0.000610694428522829 0.000952152952240437 0.000604350045298686 2.42379444826973e-08 0.000666780082938918 0.000720681436158316 0.000983423001007364 0.000386416279939994
GBP4.protein_coding 9.01533030336747e-05 3.4323251412949e-05 7.27602367949214e-05 4.48365261154561e-09 3.65180467720845e-05 2.6661738930967e-07 9.59440853891884e-05 1.81524088569444e-05 9.11327854442425e-09 0.00353546443251708
RPS14.protein_coding 0.000146525280166633 0.000107247500205606 8.41990673086757e-05 3.39008973958964e-05 0.000180607269635803 4.94696446891852e-05 0.000197358649601314 3.71139007502441e-09 0.000146186101131109 2.86318398717342e-05
PPP1R11.protein_coding 0.000161874085821647 7.01895894629322e-05 0.000131654756061684 0.000165675447649222 0.000240003534494738 1.91722140858136e-05 0.000147616282766396 0.000107262884558281 0.000347407291391996 0.000142644401603177
SP110.protein_coding 1.39534596863759e-08 5.95786346345236e-09 5.15262635754701e-09 0.000351478011871672 4.04098457175997e-05 2.42379444826973e-08 3.93842967814082e-09 0.000201161053456398 9.11327854442425e-09 0.00113771818075197
PIK3AP1.protein_coding 1.39534596863759e-08 0.000362065320537463 0.000283245023500717 0.00117144840147113 0.00105274088094983 2.42379444826973e-08 0.000858857298341846 0.000227586150790572 0.00061278596260563 0.00205496665215845
PRDX1.protein_coding 1.39534596863759e-08 0.000830174652860915 0.00042720940393058 4.93201787270017e-08 0.000794399560471347 0.000254522655012805 0.00105416402608085 0.0002394254851299 0.000482192681064031 1.51411104557029e-08
ADIPOR1.protein_coding 0.000359176005787002 0.000247614763404543 0.0002677356181645 0.000474868131741407 0.000293098791537124 0.000587794391649892 0.000517513598137381 3.71139007502441e-09 0.000332005850651919 1.66552215012732e-07
MAPRE1.protein_coding 0.00041108287582032 0.00019989227706229 0.000401703903460722 0.000506164026969995 0.000147990287997199 2.42379444826973e-08 0.000674460020811292 0.000215190107939991 0.000686968049957243 0.000165507478391289
RTN3.protein_coding 0.00014750202234468 0.000257326080849971 9.22371644264489e-05 0.000502397758776297 0.000626774220175227 2.42379444826973e-08 0.000687614375936283 4.08252908252686e-08 0.000284252271079136 1.51411104557029e-08
RPL36AL.protein_coding 0.0002841063926743 5.27330495150168e-05 3.76708513000262e-05 8.65793319289457e-06 9.26618796551243e-09 2.42379444826973e-08 3.09599956998649e-05 0.000177779295983744 3.4821837318245e-05 8.01116154211241e-05
HSPA8.protein_coding 0.00122429050634231 0.00489272259131981 0.000835194358921152 0.000355782318378756 0.000938488783335065 0.000633361727277364 7.93239121474341e-05 0.00102323395507431 0.000514635952682181 0.00101265260838787
PGD.protein_coding 0.000501919898378628 0.000446905296257025 0.000615589423562499 0.000356141010587679 6.80230858548267e-05 0.000877437828218126 0.00103588971237427 0.000872254606822313 0.00135761421804142 7.96573821074531e-05
GPR183.protein_coding 0.000135083443223805 5.95786346345236e-09 0.000239035489352963 6.86492051353748e-05 4.72575586241134e-07 2.42379444826973e-08 7.80636146504291e-05 1.89280893826245e-07 0.000569133358377838 0.000227434620155113
MYH9.protein_coding 0.00406144746437312 0.00395900622932756 5.66788899330172e-08 0.0013863050346164 0.00123519212199077 0.000650813047304905 3.93842967814082e-09 0.00121748811160108 0.00046004741420108 0.000266195862921713
SHISA5.protein_coding 1.39534596863759e-08 5.73801830165097e-05 5.15262635754701e-09 8.92740071484846e-05 3.95758888007036e-05 2.42379444826973e-08 9.80708374153844e-05 2.65030365257494e-05 0.000117479273716173 0.00018019435553332
GNS.protein_coding 2.93022653413894e-07 0.002549494891144 0.00129341742089781 0.000587901014078472 0.00126160075769248 2.42379444826973e-08 0.000684778706568021 0.000628453392793959 0.000213624362359848 0.000705288066137098
BCAP31.protein_coding 1.39534596863759e-08 0.00122780246041173 0.000426436509976948 1.06755768680901e-05 0.00126660449919386 2.42379444826973e-08 0.00113911595423835 0.000401093636797964 0.000925280283893937 1.51411104557029e-08
TLR4.protein_coding 9.19672527929036e-05 1.79331690249916e-06 0.000517586470241955 0.00109450892265701 0.000475828018217029 0.000158540394861323 0.000563041845216689 8.36955575818756e-05 0.000464057256760626 0.00059097268219654
GHITM.protein_coding 8.72230764995357e-05 6.48870909804596e-05 0.000185448175234474 7.22809637507268e-05 0.00012649273191721 5.23781980271089e-05 0.000206613959344945 9.01533763124181e-05 0.000183459410377804 5.31604388099729e-05
NCF4.protein_coding 0.000200525169152908 5.95786346345236e-09 5.15262635754701e-09 0.000502935797089683 0.000209054466689926 9.93998103235416e-05 0.000137848977164607 0.000124706417910895 0.000273863133538493 0.000144309923753304
CPD.protein_coding 0.000592338317146343 1.25115132732499e-07 0.00167017746016164 0.00196007805931589 0.000765396392139292 0.000826053385914807 0.0001332016301444 1.15053092325757e-07 0.000529855127851369 1.51411104557029e-08
DDX21.protein_coding 0.000461594399885001 6.55364980979758e-08 0.000361255786553978 0.000852615864264125 1.99315703138173e-05 2.42379444826973e-08 0.000322994556334006 0.00062555850853544 0.000360074748568746 0.000716946721187989
ZNF267.protein_coding 0.000185594967288486 5.95786346345236e-09 0.000257378839185831 0.000890188873148877 4.86567530069058e-05 2.6661738930967e-07 2.85181692994177e-05 0.000156995511563608 0.000206698270666086 0.000674248789702906
CSF1.protein_coding 0.000697128799391027 0.000208412021815027 0.000219403982930709 0.000318433492124581 0.000150492158747887 0.000814419172563112 0.000746257593843799 0.000189692858124573 0.0019658344280963 1.51411104557029e-08
TDP2.protein_coding 0.000330292344236204 3.0385103663607e-07 0.000364811098740686 0.000282743617336678 0.000223880367434746 6.54666880477654e-05 0.000177548348320266 5.00332496014041e-05 0.000191479095496898 1.66552215012732e-07
PPP1R15B.protein_coding 0.000795500690179976 0.000265547932429535 0.000851528184474576 0.00108625900185177 9.26618796551243e-09 0.001021895977335 0.000892688409277075 0.000512509566850197 0.000974947651961049 0.000602631337247431
ATP6AP2.protein_coding 1.39534596863759e-08 0.000223544995012196 0.000144587848219127 5.43463533045444e-05 8.03471158489583e-05 2.6661738930967e-07 0.000435633645128834 2.09359514132127e-05 0.00023449377022658 1.51411104557029e-08
STK4.protein_coding 0.000910895801786305 5.95786346345236e-09 0.000630841197580838 0.00132223363879741 0.000106848413430324 5.84134462033005e-06 0.000344380229486311 0.000553668882782217 0.000891014356566902 0.000198363688080164
TMBIM1.protein_coding 1.39534596863759e-08 0.000542886476653242 0.000546595756634944 0.000128909496234548 0.000355645560304333 0.000439215791970958 0.000982563374532248 3.71139007502441e-09 0.000770536814209614 7.72196633240848e-07
ARPC2.protein_coding 0.000211129798514554 0.000164264253550845 0.000145206163382032 0.000323858711784551 0.000391413045851211 7.53800073411887e-06 0.000454577491880691 0.000220608737449526 0.000620532249368391 6.86043714747899e-05
GBP2.protein_coding 0.00020540888004314 5.95786346345236e-09 0.000249237689540906 0.000666275261728289 0.000128994602667899 5.08996834136643e-07 3.93842967814082e-09 0.000415976310998811 8.03882300403662e-05 0.00183345220619152
CAPZB.protein_coding 3.43394642881711e-05 0.000114456514996383 0.000305762000683197 0.000361297211090957 0.000599902275075241 9.30979447580403e-05 0.000283728412442942 0.000217565397588006 0.000724605890345716 0.000245755363806514
PFKFB3.protein_coding 0.000677314886636372 0.00134767467329639 0.00056040479527317 0.00222748310106847 0.000768268910408601 0.00150108013975793 0.000188182108451246 3.71139007502441e-09 0.00052730340985893 0.00245317785714344
STK17B.protein_coding 0.0010295002091205 5.95786346345236e-09 0.000257018155340802 0.000929106977817093 0.000188854176925109 0.000236344196650782 0.000582064460562109 0.000226398505966564 0.000759145216029083 0.000562355983435262
EEF1D.protein_coding 0.000282292442915071 0.000146926870872199 0.000335853338611272 0.00045007353279956 0.000373529303077772 0.000184717374902636 0.000261988280619605 0.000226769644974067 0.000806443131674645 0.000114330525051013
PAG1.protein_coding 0.000320524922455741 5.95786346345236e-09 0.000805051494729502 0.000670445058657027 0.000203587415790274 0.000305179958981642 0.000328114514915589 0.000460475877998354 0.000237956816073461 0.000172320978096355
RIT1.protein_coding 0.000375222484426334 1.84693767367023e-07 0.000440142496088023 0.000421422992611784 0.000184221082942353 0.000261066900023133 0.000255056644386077 6.81819470682736e-05 0.000239050409498792 7.57206933889703e-05
RPS3A.protein_coding 0.000657082370091128 0.000668478238462818 0.000821591425337228 0.000187959201128604 0.000586280978765937 0.000668264367332447 0.00113088463621103 0.000227103670080819 0.00136545163758963 1.51411104557029e-08
RBPJ.protein_coding 0.000352757414331269 0.000121963422960333 0.000561641425598982 0.000341344956969579 0.000291338215823677 0.000159025153750977 0.000350445411190648 0.000244176064425931 0.000139715673364568 0.000180951411056105
CYTIP.protein_coding 0.000671035829777504 5.95786346345236e-09 0.000500170593153446 0.000599110145607336 9.26618796551243e-09 4.07439846754142e-05 0.00011220979995991 0.000147383011269294 0.00055263832421243 1.51411104557029e-08
RALB.protein_coding 1.39534596863759e-08 5.95786346345236e-09 0.000261655519062595 0.000547323957943984 7.20075466799972e-05 2.42379444826973e-08 8.97607507945073e-05 0.000227697492492823 0.000405550008505423 0.000367944125184036
APLP2.protein_coding 0.00074736125426198 0.00416336094612397 0.000765067114194938 0.000865035581998106 0.000894289066739571 0.000384922796329716 3.93842967814082e-09 0.00153737282216744 0.000406370203574421 1.51411104557029e-08
SET.protein_coding 0.000358617867399547 0.00014919085898831 0.000407371792454024 8.66286521076727e-05 0.000159387699194779 0.000278518220050675 0.000485021553292719 0.000604366471207051 0.000791497354861789 0.000129017402193044
PSMB3.protein_coding 1.39534596863759e-08 2.80615369128606e-06 3.99380068973468e-05 3.76671655895947e-05 2.20627935458851e-05 5.08996834136643e-07 6.50667967125644e-05 2.04905846042098e-05 7.07281547832765e-05 7.14811824613734e-05
ARPC1B.protein_coding 1.39534596863759e-08 0.000357954394747681 7.60579176637514e-05 0.000158277420840172 0.000501032049483223 2.42379444826973e-08 0.000422597442894188 0.000179300965914505 0.000450751870085767 0.000118721447083167
TMBIM4.protein_coding 3.89441059846751e-05 2.46715126021562e-05 5.69932001408274e-05 6.97701182882613e-05 1.01928067620637e-07 2.42379444826973e-08 6.24674331249915e-05 5.54518791109398e-05 1.91378849432909e-07 5.66428942147845e-05
PAIP2.protein_coding 0.000279222681784068 1.06109548284087e-05 0.000101202734288581 0.000211991579126488 1.94589947275761e-07 9.47703629273464e-06 0.000249345921352773 0.000229590301431085 0.000324350696674603 0.000108274080868732
DUSP6.protein_coding 0.000249083208861496 5.95786346345236e-09 0.00058338550882783 0.000408644582668879 0.000138075466874101 0.000115154474237295 0.00021988646736028 3.71139007502441e-09 0.000814189418437406 0.000709830399273808
MAFF.protein_coding 0.000369641100551784 5.95786346345236e-09 5.98219920111208e-06 0.00117091036315775 9.26618796551243e-09 0.0010029903806385 0.000166717666705379 0.000179969016128009 0.000936033952576358 0.000216987253940678
PTP4A1.protein_coding 0.00026219946096669 5.189299076667e-06 0.000217136827333388 0.000328118181765519 0.000221563820443368 0.000191019240468137 0.00035469891524304 2.97282345009456e-06 0.000219821391770057 0.000273009362626779
PIM2.protein_coding 9.41998063427237e-05 5.95786346345236e-09 5.15262635754701e-09 0.000351253829241095 0.000154198633934092 2.6661738930967e-07 3.93842967814082e-09 3.71139007502441e-09 6.38931958749583e-05 5.46745498555432e-05
CORO1C.protein_coding 1.39534596863759e-08 0.00169781830904348 0.000885896202279414 0.000153435076019702 0.00111528764971704 2.42379444826973e-08 0.000926007524354146 0.000777317248703188 0.000556010237273867 1.51411104557029e-08
DTX3L.protein_coding 1.39534596863759e-08 1.67415963323011e-06 0.000493317600097908 0.000403578055217832 0.000474530751901857 2.42379444826973e-08 0.000887844140772962 0.000293760235828257 9.11327854442425e-09 0.00293890468056239
CEBPB.protein_coding 0.00187131243199956 0.00190324544126332 0.000730080781227193 0.00163537193718776 0.00107192189003844 0.00121337573874831 0.000701083805435525 3.71139007502441e-09 0.00115210978686466 0.000321460916085029
RPL18A.protein_coding 0.000204571672461957 0.000142756366447782 0.000140723378450966 5.65881796103171e-05 0.000387521246905695 3.41755017206032e-06 0.00048726645820926 5.57116764161915e-05 0.000722327570709609 1.78816514481851e-05
CCNI.protein_coding 0.000508617559028088 0.000113205363669058 0.000442152020367466 0.000373223727037668 0.000154291295813747 0.000450122866988172 0.000630349608416115 3.26973465609651e-06 0.000608229323333418 0.000235913642010307
GSTO1.protein_coding 6.15347572169177e-06 0.000296469243804853 0.000201266738152144 4.07608858915612e-05 9.04472607313669e-05 2.42379444826973e-08 0.000526571986397105 1.30269791633357e-06 0.000245976501192554 0.000122960958010763
ARRB2.protein_coding 0.000627221966362283 1.25115132732499e-07 0.000364862625004261 0.00118310589826115 0.000379552325255355 2.93279128240638e-06 0.000113391328863352 0.000607446924969321 0.000893292676203008 0.000333876626658705
LGALS3.protein_coding 0.00014526946879486 0.000299388596901945 0.000241405697477435 7.06668488105704e-05 0.000260852457417141 0.000431217270291668 0.00058769641500185 0.000510282732805182 0.00044737995702433 0.000121749669174307
BAZ1A.protein_coding 1.39534596863759e-08 5.95786346345236e-09 0.000533817243268228 0.00125013650480376 0.000362039230000536 2.42379444826973e-08 6.34087178180671e-07 0.00078062038586996 0.000168604766350393 0.00251419653227992
ATP6V0C.protein_coding 0.000206106553027458 0.000212344211700906 0.000236150018592737 0.000282833290388909 0.000159109713555814 0.000296939057857525 0.000419052856183861 0.00024243171109067 0.000317242339409952 4.8466694568705e-05
IRF2.protein_coding 7.21533400382498e-05 2.44272402001547e-07 9.19280068449961e-05 0.000256917778294175 0.000121396328536178 2.42379444826973e-08 0.000102796953029153 1.4737929987922e-05 0.000198314054405216 0.000429265622529633
PICALM.protein_coding 0.000645221929357708 0.000232720104745912 0.000780628045794729 0.00120364102722203 0.000972310369409186 0.00104177109181081 0.000807618328229233 1.22847011483308e-06 0.000709842379103748 0.000490132886561559
THRAP3.protein_coding 0.000149036902910181 5.16010554569609e-05 0.000560456321536746 0.000389140693808655 0.000121859637934454 2.42379444826973e-08 8.78663661193215e-06 0.00124784728241478 0.000952984650668986 0.000299203483715145
RPL3.protein_coding 0.000375641088216926 0.000307014662135163 0.000216879196015511 4.84279318573041e-05 0.000268543393428516 2.42379444826973e-08 0.000647127318844995 0.000325715304374217 0.000961551132500745 1.81844736572992e-05
HMOX1.protein_coding 0.000218943735938924 0.000251368217386518 0.000269075301017462 0.000201589505067702 0.000563115508852156 0.000792605022528685 0.000779182865953057 1.89280893826245e-07 0.000409833249421302 5.8762649678583e-05
S100A4.protein_coding 2.93022653413894e-07 0.000139777434716056 5.15262635754701e-09 0.000119179970067494 0.000298473180557121 5.94072019270911e-05 0.000281247201745713 5.47838288974354e-05 0.000226291819536598 7.11783602522594e-05
TRIM22.protein_coding 1.39534596863759e-08 5.95786346345236e-09 5.15262635754701e-09 0.000214950789850108 7.71039500610289e-05 9.93755723790589e-07 0.000463084499985475 0.0003610848517892 9.11327854442425e-09 0.00287834023873958
PPT1.protein_coding 2.93022653413894e-07 0.000313210840137154 0.000120782714447259 0.000149982663508812 0.000228420799537847 2.42379444826973e-08 0.000833651348401744 0.000383204736636346 0.000343032917690672 0.000154454467758625
WBP2.protein_coding 0.000304757513010136 5.8333441170662e-05 2.99367591373481e-06 0.000248309165280007 0.000505109172188048 2.32926646478721e-05 0.000117959907289996 2.37566078702313e-05 0.000308858123149082 1.51411104557029e-08
SDS.protein_coding 1.39534596863759e-08 5.95786346345236e-09 0.000395469225568091 4.48365261154561e-09 0.00030116037506712 5.08996834136643e-07 5.51773997907528e-06 3.71139007502441e-09 0.000700182303846658 0.000360070747747071
ADGRE2.protein_coding 8.0106812059484e-05 8.40058748346783e-07 0.000832978729587407 0.0012064657283673 7.54360362272368e-05 2.42379444826973e-08 3.93842967814082e-09 0.00010867321278679 0.000666372040446844 0.000921048890130863
NPL.protein_coding 4.32557250277653e-07 3.81362840295585e-05 0.000142629850203259 7.2011944594034e-05 3.7629989327946e-05 2.6661738930967e-07 7.3810110598037e-05 8.78894283666532e-05 6.17971418097408e-05 2.33324512122382e-05
LAPTM4A.protein_coding 1.39534596863759e-08 9.81319691065237e-05 0.000174266976038597 3.8384550007442e-05 0.00020099288315993 2.42379444826973e-08 0.000214608971591571 1.83750922614459e-05 0.00021408002628707 0.000102369047791007
ARL6IP1.protein_coding 3.3223187513261e-05 0.000253274733694823 0.0001553568373064 3.40802435003582e-05 0.000134646977326861 2.42379444826973e-08 0.000478365607136662 9.04874014191703e-05 0.000341392527552676 1.51411104557029e-08
ARRDC3.protein_coding 0.000605733638445264 1.75816550806479e-05 0.000397427223583958 0.000424382203335404 1.94589947275761e-07 0.000432429167515803 0.000305035317001684 8.00212814076014e-05 0.000290175902133012 1.51411104557029e-08
TNFSF14.protein_coding 0.000411920083401503 5.95786346345236e-09 0.000148400791723711 0.00102487779759971 9.46077791278819e-06 0.000128727723147605 4.3716569427363e-07 2.55751890069932e-05 0.000133336378383471 1.66552215012732e-07
EIF4G2.protein_coding 0.000660431200415858 0.00164407838060314 0.00118181153399334 0.000539656911978241 0.00112612908963669 0.000978510056710974 0.000554534837111905 0.000996363490931129 0.000822209103556499 0.000369004002915935
GADD45B.protein_coding 0.000438850260596208 7.80480113712259e-07 0.000106767570754732 0.000713443287201749 0.000281330732820923 0.000671415300115198 3.93842967814082e-09 3.71139007502441e-09 0.000454943978216202 0.000463938765473193
DOCK5.protein_coding 0.000315362142371782 0.000130959796790146 0.000989309413275383 0.00196702772086379 0.000111852154931701 0.000410372638036548 2.4024421036659e-07 0.000304077900236825 0.000204055419888203 6.20785528683819e-07
PTGS2.protein_coding 8.4153315368533e-05 0.000200249748870097 1.59731417083957e-07 0.00188152446556161 9.26618796551243e-09 0.000930518926635232 0.000183022765572882 2.26394794576489e-07 6.11500990330866e-06 1.51411104557029e-08
RPLP1.protein_coding 0.000288152895983349 0.000173856413727003 2.73655985849322e-05 1.15723073903992e-05 4.52282634596662e-05 2.42379444826973e-08 0.000194404827342709 6.3542709474493e-05 0.000141173797931676 6.55761493836493e-05
CD37.protein_coding 2.80604074293019e-05 8.56800344679083e-05 5.15262635754701e-09 0.000114920500086525 3.01243770758809e-05 2.42379444826973e-08 0.000167702274124914 0.000163193532988898 0.000192937220064006 8.94839627932042e-06
PSME2.protein_coding 7.11765978602034e-05 6.76277081736477e-05 5.90542506838463e-05 2.73502809304282e-07 0.000132701077854104 2.42379444826973e-08 4.23420574696919e-05 9.08956543274229e-05 9.11327854442425e-09 0.000270889607162981
MGAT1.protein_coding 0.000277408732024839 0.000901907328960882 0.000973696955412016 0.0005232915799461 0.000949144899495404 0.000131636276485529 0.000944045532280031 5.23306000578442e-07 0.00119138801739112 0.000679699589466959
OSTF1.protein_coding 0.000156990374931415 5.95786346345236e-09 0.000160354884873221 0.000162357544716678 9.26618796551243e-09 7.07990358339588e-05 0.000263642421084424 0.000250893680461726 0.000131240324318253 0.000165810300600402
ITGB2.protein_coding 9.78137524014951e-06 0.00159385359160624 4.64818423714316e-05 0.000830645966467552 0.00126910636994455 2.42379444826973e-08 0.000886308153198487 0.000584955901114673 0.00136043933439019 0.000833684682801458
MYD88.protein_coding 1.39534596863759e-08 0.000223902466820003 8.18803854477795e-05 0.00046330030800362 0.000397065420510173 2.42379444826973e-08 0.000550399485949857 9.48297278069488e-05 0.000208794324731304 0.000615501281134779
RAB21.protein_coding 0.000202478653509001 5.95786346345236e-09 0.000235067967057652 0.000508226507171307 0.000135202948604792 0.000140846695388954 0.000235915876150313 0.00012700747975741 0.000194851008558334 0.000115238991678355
ATP6V0D1.protein_coding 2.6651108000978e-06 0.00012982780273209 6.14244588083179e-05 9.86000045804994e-05 1.862503781068e-06 2.42379444826973e-08 0.000318701667984833 3.71139007502441e-09 0.000195124406914667 5.27062054963018e-05
FNIP1.protein_coding 0.000280059889365251 5.95786346345236e-09 0.000713231693038014 0.000691787245087983 3.72593418093255e-05 0.000142543351502743 0.000301530114588139 1.44039048811697e-05 9.11327854442425e-09 3.2871350799331e-05
IFNAR1.protein_coding 8.28975039967593e-05 5.95786346345236e-09 0.000276288977918028 0.000372596015672052 0.00032376987370297 0.00014836045817859 0.000191805463755136 5.59714737214432e-05 9.11327854442425e-09 0.000300566183656159
SMAP2.protein_coding 0.000535268667029066 7.80480113712259e-07 0.00078289520139205 0.00110836340922669 0.000270767278540239 0.00027488252837827 0.000240366301686612 3.71139007502441e-09 0.000827039141185044 0.000238941864101448
TNFRSF10C.protein_coding 1.39534596863759e-08 0.000116422609939323 1.08205153508487e-07 0.00116328815371812 9.45243834361923e-05 2.42379444826973e-08 3.93842967814082e-09 3.71139007502441e-09 0.00016769343849595 6.4213449442636e-05
CYTH4.protein_coding 3.95022443721302e-05 4.35579397813002e-05 0.000157984676748749 0.000898528467006352 4.97686955627673e-05 5.08996834136643e-07 0.00011165841980497 0.000115687740028586 9.11327854442425e-09 0.000472872020642058
YWHAB.protein_coding 6.83859059229283e-05 0.000379223967312206 0.00049738817492037 0.000357665452475605 0.000385575347432938 0.000234405161092166 0.000857045620689901 0.000788414305027511 0.000414481021478959 0.000321612327189585
GNG2.protein_coding 9.16881835991761e-05 1.84693767367023e-07 7.482128733794e-05 0.00033699581393638 4.27171265210123e-06 5.08996834136643e-07 3.93842967814082e-09 3.71139007502441e-09 0.000110188650880633 0.000206842709935358
IL6R.protein_coding 0.000166199658324423 5.98824856711596e-05 0.000779185310414617 0.00119893319197991 0.00014511776972789 0.000131636276485529 0.000112524874334161 3.71139007502441e-09 0.000117934937643394 0.000281336973377416
RTFDC1.protein_coding 0.000502338502169219 4.47435546105272e-06 0.000164476985959258 0.00051490714956251 0.000106477765911703 2.42379444826973e-08 0.000168135501389509 0.000315843006774653 0.000452665658580096 1.51411104557029e-08
DYNLT1.protein_coding 1.39534596863759e-08 5.95786346345236e-09 5.62718324507709e-05 4.98178641668833e-05 7.59920075051675e-05 2.42379444826973e-08 1.851455791694e-05 4.4391936687367e-05 9.0503969224677e-05 0.000323580671548827
BZW1.protein_coding 0.000319269111083967 9.24124201816095e-05 0.000313851624064546 0.000224949335173855 0.000387150599387075 0.000569131174398216 0.000327051138902491 3.71139007502441e-09 0.000303299023236983 0.000178831655592307
BACH1.protein_coding 0.000669640483808866 0.000145675719544874 0.00104866766891432 0.00104931370433263 0.000176159499412357 9.81879130994068e-05 0.000854328104211984 3.71139007502441e-09 0.000524478293510159 0.000861998559353623
UBXN11.protein_coding 0.000148478764522726 7.61474529263846e-05 2.64896521041492e-05 2.38081953673072e-06 0.000178290722644425 5.08996834136643e-07 2.76123304734453e-05 0.000102734988666751 9.11327854442425e-09 1.51411104557029e-08
HMGN2.protein_coding 2.41534387171167e-05 0.000109749802860256 5.82813567302142e-05 5.01317198496915e-05 5.01393430813878e-05 7.51376278963616e-07 0.000297000920458277 9.08585404266727e-05 9.61542019222201e-05 2.92374842899623e-05
PAFAH1B2.protein_coding 3.57348102568087e-05 0.000119639856209587 9.03822189377321e-05 8.00825192948161e-05 0.000144376474690649 2.6904118375794e-06 0.000341229485743798 0.000101361774338992 0.000139897938935456 1.54590737752727e-05
SNAP23.protein_coding 0.000187129847853987 5.95786346345236e-09 8.03345975405154e-05 0.000227235998005743 8.85013612586092e-05 2.42379444826973e-08 0.000107601837236485 0.000138661244592987 0.000225380491682156 0.000197000988139151
DCUN1D3.protein_coding 3.65720178379913e-05 3.15230555851264e-05 5.42623081713276e-05 0.000386809194450651 7.51487844003058e-06 2.42379444826973e-08 0.000113706403237604 1.62967138194322e-05 0.000131058058747365 0.000361433447688084
RTN4.protein_coding 1.39534596863759e-08 0.000617181034042493 0.00105835460646651 0.00057292561435591 0.000564690760806293 2.42379444826973e-08 0.000749014494618498 0.000749147798033753 0.000751398929266322 0.000514358663290684
CEACAM1.protein_coding 9.96416556204103e-05 5.95786346345236e-09 5.15262635754701e-09 0.000257814508816484 2.03948797120929e-05 0.000694198967928934 3.93842967814082e-09 3.71139007502441e-09 0.00013825754879746 0.000169444167109771
FCN1.protein_coding 0.000238199510306123 4.22472098193406e-05 8.3786857200072e-05 0.000304982534289944 1.94589947275761e-07 1.19008307410044e-05 5.14004457294158e-05 1.89280893826245e-07 0.00113579701827014 0.00125279062021531
CSDE1.protein_coding 0.000537222151385158 0.000526740666667286 0.00110550113763807 0.000527999415188223 0.000522529605563212 0.000695410865153068 0.000818842852811935 0.00110904129360887 0.000688608440095239 0.000224406398063973
TUBA1B.protein_coding 1.39534596863759e-08 0.000895055785977911 0.000213426936355955 1.84278122334524e-06 0.000716378257801732 2.42379444826973e-08 0.0011082780498585 0.00030018094065805 0.000924277823254051 7.25410601932726e-05
CHD2.protein_coding 0.000674803263892825 0.000100395957222636 0.000537990870617841 0.00134967359278007 0.000113242083126528 0.000668506746777274 3.93842967814082e-09 0.000693476946908387 9.56074052095546e-05 0.000140524646139379
RALGDS.protein_coding 4.25720055031328e-05 7.07257971746429e-05 0.000279638185050434 0.000717702757182717 0.000564227451408018 0.000307846132874739 3.93842967814082e-09 3.71139007502441e-09 0.000219821391770057 0.000311013549870593
IDS.protein_coding 0.000374943415232607 6.55364980979758e-08 0.000403507322685864 0.000403712564796178 6.99689853275844e-05 7.27380713925746e-05 0.000287272999153269 0.000140479825729749 0.000417215005042286 9.23607737797878e-07
CXCL2.protein_coding 8.73626110963996e-05 0.000109034859244642 8.23441218199587e-05 0.000461551683485117 8.43223104861631e-07 0.000388558488002121 0.000453474731570811 8.5736822123139e-05 0.000220914985195388 1.51411104557029e-08
CD274.protein_coding 4.13161941313591e-05 5.95786346345236e-09 5.20415262112248e-07 0.000180247318636745 0.000113890716284113 2.42379444826973e-08 0.00019416852156202 0.000104368000299762 0.000134794502950579 0.00218109210225446
SLC43A3.protein_coding 4.08975903407678e-05 0.000188214864673923 0.000280411079004066 0.00024611217550035 0.000615376808977647 2.42379444826973e-08 0.000118826361819187 3.71139007502441e-09 0.000136708291444908 0.00025362874124348
RPL10.protein_coding 0.000155036890575323 0.000136083559368715 0.000219558561721436 6.29549663187119e-05 0.000150677482507198 0.000141816213168262 0.000427835554366115 3.00622596076978e-07 0.000344673307828669 1.66552215012732e-07
IQGAP1.protein_coding 0.000332106293995433 0.0018274614180082 0.00119144694528195 0.00118454066709685 0.00115457628669081 0.000708014596284071 0.000259507069922377 0.00118683202958138 0.000346587096322998 0.000541007017692721
GIMAP4.protein_coding 1.39534596863759e-08 5.95786346345236e-09 5.15262635754701e-09 6.4927773467792e-05 2.28040885831261e-05 4.38706795136821e-06 3.93842967814082e-09 0.000145415974529532 0.000154752582962868 0.000928770856463272
EVI2A.protein_coding 0.000196060062053268 5.95786346345236e-09 0.000232749285196756 0.000282788453862793 4.17071120327714e-05 2.42379444826973e-08 0.000108310754578551 7.04458950140384e-05 8.28488152473607e-05 4.86029645628063e-06
LRRFIP1.protein_coding 0.00150670853039456 0.000929194343623493 0.000928250790938451 0.00091354870325503 0.000523548886239418 0.000774668943611488 4.17867388850741e-06 0.00199906974750048 0.000665460712592402 0.000195789699302694
RPL23A.protein_coding 0.000703268321653032 0.000229562437110283 5.53958859699879e-05 5.45705359351217e-05 0.00011111085989446 0.000312451342326451 0.000625702261395909 0.000322523508909697 0.000853103117822097 0.000156422812117867
BSG.protein_coding 1.39534596863759e-08 0.000540145859460054 5.15262635754701e-09 0.000138908041558294 0.00113289340685152 9.47703629273464e-06 0.001005130576588 0.000302296433000814 0.000971849137255945 1.51411104557029e-08
ISG15.protein_coding 1.39534596863759e-08 5.95786346345236e-09 1.59731417083957e-07 2.38126790199187e-05 4.36437453175636e-06 2.42379444826973e-08 3.73008674816717e-05 3.71139007502441e-09 1.59573507312868e-05 0.00293133412533454
PABPC1.protein_coding 0.00208033525810147 0.00337483771673605 0.000910165072423461 0.000834457071187365 0.00104032418907605 0.00194487690323611 0.000170971170757771 0.000910296355091313 0.000608320456118862 0.000792500862361946
CHST15.protein_coding 0.000162153155015374 6.38087176935748e-06 0.000558240692203001 0.000905567801606479 9.26618796551243e-09 6.74057236063812e-05 3.93842967814082e-09 3.71139007502441e-09 0.000576515113998821 1.51411104557029e-08
MOB3A.protein_coding 0.000365455062645871 5.95786346345236e-09 0.000120267451811505 0.00070218931914677 5.2909933283076e-06 2.6661738930967e-07 0.000218901859940745 0.000178261776693498 0.00066691883715951 1.51411104557029e-08
NMI.protein_coding 1.39534596863759e-08 5.95786346345236e-09 1.20622983030176e-05 0.000215802683846302 1.73370376834738e-05 2.42379444826973e-08 7.40818622458287e-06 0.000148088175383549 0.000125681224406155 0.000860181626098938
SUMO2.protein_coding 6.18277798703316e-05 2.87228597573038e-05 6.38977194599404e-05 3.41250800264737e-05 0.000118801795905835 2.42379444826973e-08 0.00010996489504337 0.000128974516497173 0.000108548260742637 6.72416715337767e-05
ANKRD12.protein_coding 0.000547966315343668 5.95786346345236e-09 0.000453693903408372 0.00071254655667944 2.98463914369155e-05 0.000305179958981642 3.93842967814082e-09 0.000512064200041193 0.000104082754255869 0.000266195862921713
SIRPA.protein_coding 1.39534596863759e-08 0.000577680399279804 0.000630841197580838 0.000844410779984996 0.00119766406073045 2.42379444826973e-08 0.000396997649986272 0.000610712948235342 0.000991169287770124 0.000192004421688768
TBL1XR1.protein_coding 0.000120711379746838 8.70443852010389e-06 0.000285512179098037 0.000181771760524671 9.26618796551243e-09 0.000122668237026931 0.000196846653743156 0.000145490202331032 0.000130966925961921 0.000191095955061426
RPL19.protein_coding 0.000961407325850986 0.000500406910158827 4.33387402933279e-05 4.71276725999559e-05 0.000224158353073711 2.42379444826973e-08 0.000795645502007685 0.000685089205338831 0.00134859207228244 0.000395198124004302
KMT2E.protein_coding 0.000515594288871276 5.95786346345236e-09 0.000327351505121319 0.000572297902990293 1.17773249041663e-05 0.000443093863088189 8.27070232409571e-08 0.000471350250918176 0.000312959098494073 0.00031782704957566
ATP6V1D.protein_coding 9.26649257772224e-05 1.37626646005749e-06 9.8265737264779e-05 0.000106625742755166 0.000184591730460973 0.00016678129598544 7.47947180175722e-05 7.71263971490823e-05 0.000130784660391032 1.66552215012732e-07
SAR1A.protein_coding 2.35953003296617e-05 4.47495124739907e-05 0.000198329741128342 8.45661719063617e-05 1.27966055803727e-05 2.42379444826973e-08 0.000164945373350215 0.000127712643871665 0.00013288071445625 8.76821706489756e-05
CHMP2B.protein_coding 0.000179874048817072 6.15506874409263e-05 0.00015978809597389 0.000200872120649855 1.29819293396829e-05 0.000107883090892486 0.000218941244237526 2.48700248927386e-05 6.77207728636165e-05 0.000234096708755623
RPS27A.protein_coding 0.000360431817158776 0.000137453867965309 0.000175555132627984 4.83830953311886e-05 6.91350284106882e-05 0.000191261619912965 0.000390735546798028 0.000110677363427303 0.000205786942811644 8.60166484988483e-05
ACTN1.protein_coding 0.000533315182672973 0.00159427064204868 0.000511197213558596 0.00116454357644935 0.0014391409191117 5.08996834136643e-07 0.000297197841942184 0.00101952256499928 0.00104074552305179 4.3167305909209e-05
SHOC2.protein_coding 0.000168571746471107 3.56935600095431e-05 0.000210696044386455 0.000326324720720901 0.000154476619573058 0.000111034023675236 0.000206889649422415 5.51920818056881e-05 5.86986271046365e-05 0.000236065053114864
EIF5A.protein_coding 1.39534596863759e-08 0.000290809273514573 0.000214508987891039 4.73070187044177e-05 0.00063316788987143 2.6904118375794e-06 0.00034965772525502 3.71139007502441e-09 0.000438904607978015 0.000265438807398928
MIER1.protein_coding 0.000213920490451829 5.95786346345236e-09 0.000172978819449211 0.000244229041403501 0.000191078062036832 2.42379444826973e-08 6.77055445969188e-05 0.000166867809163173 9.11327854442425e-09 0.000448646243912933
FCGR1A.protein_coding 1.39534596863759e-08 3.5336088201736e-05 3.11785420895169e-05 0.000224276787282123 0.000119543090943076 2.42379444826973e-08 0.000202636145370023 0.000131052894939187 0.000152018599399541 0.000853216715289315
CDC42EP2.protein_coding 2.81999420261657e-05 7.92991626985509e-06 3.17968572524226e-05 0.000315160425718152 9.26618796551243e-09 2.6661738930967e-07 2.33982107178346e-05 3.71139007502441e-09 0.000190750033213344 6.72416715337767e-05
CHMP5.protein_coding 1.39534596863759e-08 5.95786346345236e-09 0.0002019881058422 0.000216475231738034 3.69813561703601e-05 0.000280942014498945 0.000486872615241446 0.000207247733179438 1.81445375819487e-05 0.000870326170104259
PPP1R18.protein_coding 0.000788663494933652 0.000127921286423786 0.000760172119155268 0.00132613441656946 0.000690618255257607 2.42379444826973e-08 0.000105199395132819 0.000524831381899277 0.00127933115534482 7.28438824023867e-05
TPD52L2.protein_coding 0.00020136237673409 0.000179456805382648 0.000534487084694709 0.000465945663044432 0.000202938782632688 0.00013793814205103 0.000340520568401733 4.29816084588577e-05 0.000277599577741706 0.000114633347260127
SLC25A6.protein_coding 0.000100339328604729 0.000104745197550956 0.000106870623281882 7.89571224893182e-06 2.32673979814017e-05 8.67960791925391e-05 0.000261515669058228 0.000109786629809297 0.000258097161656639 1.51411104557029e-08
RPL7.protein_coding 0.000259548303626278 7.44196725219834e-05 0.000313954676591697 5.4122170673967e-05 9.26618796551243e-09 0.000106671193668351 0.000456586091016543 0.00032608644338172 0.000321981244253053 1.83358847618562e-05
RPS11.protein_coding 0.000342571388760215 6.48870909804596e-05 5.15262635754701e-09 3.41699165525891e-05 0.000209795761727167 9.38250830925212e-05 0.000177981575584861 0.000172991602786963 0.00034877428317366 0.000111453714064429
SNN.protein_coding 7.34091514100236e-05 8.87781234689035e-05 0.000213426936355955 0.000372685688724283 9.26618796551243e-09 2.42379444826973e-08 0.000136352373886913 3.71139007502441e-09 0.000154934848533757 0.000144764157066976
S100P.protein_coding 6.11301068860128e-05 2.86573232592058e-06 5.15262635754701e-09 8.32210761228981e-05 9.26618796551243e-09 0.000275367287267924 6.69926888251753e-06 3.71139007502441e-09 7.15483498522746e-05 1.51411104557029e-08
CD59.protein_coding 2.38604160637028e-06 0.000220923535088277 0.000209974676696398 8.61802868465182e-05 0.000165132735733397 0.000412069294150337 0.000479232061665852 0.000127267277062662 4.64777205765636e-07 0.000140373235034822
APOL2.protein_coding 1.39534596863759e-08 7.68028179073644e-05 0.000113311406228816 0.00010007960994231 4.01318600786343e-05 3.17517072723335e-06 2.80455577380408e-05 0.000150760376237567 9.44226789987794e-05 0.00109895693798537
SELK.protein_coding 6.82463713260645e-05 7.03623675033723e-06 7.92525460054306e-05 0.000100348629099002 9.2763807722745e-05 2.42379444826973e-08 8.52315566646454e-05 3.71139007502441e-09 0.000109368455811635 8.10200820484662e-05
ZEB2.protein_coding 0.00153322010379867 0.0018773287351973 0.00133072243572645 0.000835353801709675 0.000395675492315346 0.000364805302409077 0.000169080724512263 0.00147234926805301 0.000815100746291848 0.00078159926283384
ADM.protein_coding 7.77347239128002e-05 0.000122916681114485 0.00029071633171916 0.00140728852883843 9.26618796551243e-09 0.00121483001541727 2.00111611946335e-05 3.71139007502441e-09 0.000473170535305051 0.000322369382712371
GRINA.protein_coding 9.90695637732689e-07 0.000322028478063063 0.000249856004703812 0.000245843156343657 0.000251122960053352 3.41755017206032e-06 0.000572887919412041 0.000122887836774133 0.000451572065154765 0.00045288575484053
HLA.DQA1.protein_coding 1.39534596863759e-08 0.000408060026475315 0.000276649661763057 4.93201787270017e-08 0.000401142543214999 2.42379444826973e-08 0.000737750585739015 0.000124409506704893 0.000136617158659464 1.51411104557029e-08
RAP2B.protein_coding 1.39534596863759e-08 0.000218719125606799 0.000200803001779965 4.48365261154561e-09 0.000906613096733702 7.73432808442872e-05 0.000186015972128269 0.000136285954944971 0.000501239433221877 0.000205480009994344
NUCB1.protein_coding 1.39534596863759e-08 0.000925083417833711 0.000181223021621286 0.000114965336612641 0.00109851584949946 2.42379444826973e-08 0.000668355454810174 0.00116404409452073 0.00108303113549792 0.000564172916689946
PSEN1.protein_coding 0.00021880420134206 0.000302307949999036 0.000855186549188434 0.000776662789024542 0.000626310910776951 2.42379444826973e-08 0.000614595889703552 0.000387398607421123 8.43980725999128e-05 0.000381722535698726
LRPAP1.protein_coding 2.09441429892502e-05 0.000325603196141135 8.86818522397415e-05 7.44779535303842e-05 0.000141781942060306 2.20565294792545e-06 0.000392547224449973 0.000290531326462986 1.57750851603983e-05 4.08961393408536e-05
BID.protein_coding 0.000340199300613531 3.24167351046443e-05 0.000207295310990474 0.000455633262037877 9.26618796551243e-09 2.42379444826973e-08 0.00024926715275921 3.78932926659993e-06 0.000358798889572527 8.78335817535326e-05
OASL.protein_coding 1.39534596863759e-08 4.72518151286407e-05 1.70551932434806e-06 4.48365261154561e-09 0.000176159499412357 2.42379444826973e-08 0.000454065496022533 5.77158270567047e-05 0.000156484105886309 0.0012084271665801
RBM47.protein_coding 0.000107595127641645 5.92271206901799e-05 0.000565042158994963 0.000833336158034478 0.000327846996407795 0.000413523570819299 0.000398691174747873 0.000358152853629931 0.000381946617075364 0.000927256745417702
PELI1.protein_coding 1.39534596863759e-08 1.94881713889527e-05 0.000896974348948141 0.00164218708915731 0.000210351733005098 0.000814419172563112 2.33982107178346e-05 3.71139007502441e-09 0.000269488759837169 0.000546912050770445
RPL34.protein_coding 0.000251594831605044 5.95786346345236e-09 0.000130366599472297 4.78002204916878e-05 9.26618796551243e-09 0.000209197698830161 0.000251630210566095 6.45447847947496e-05 0.000187378120151907 0.000104185981045692
RABGEF1.protein_coding 0.000216850716985968 3.38466223358728e-05 0.000128408601456429 0.000467559777984588 7.60754031968571e-06 0.000148602837623417 0.000150176262057187 2.5389619503242e-05 5.38594761975472e-06 8.11714931530233e-05
MAP1LC3B.protein_coding 0.000195362389068949 5.95786346345236e-09 0.000231873338715973 0.000240911138470957 7.81232307372353e-05 0.000170174608213018 0.000215278504636855 3.71139007502441e-09 9.11327854442425e-09 6.9361426997575e-05
YWHAE.protein_coding 7.53626357661162e-05 0.000202632894255478 0.000369242357408176 6.98149548143767e-05 0.000125195465602038 0.000130181999816567 0.000413499670337682 0.000257128815787767 0.000363264396059294 0.000198212276975607
SERINC3.protein_coding 0.000463687418837957 4.45111979354526e-05 0.000550717857720982 0.000608525816091582 0.000347120667376061 0.000407948843588279 0.000506210304961117 9.78730676684688e-05 0.000328269406448705 1.51411104557029e-08
CAST.protein_coding 0.000456850223591633 0.00036808276263555 0.000677575518643789 0.000492354376926435 0.00101595411472675 0.000676747647901392 0.000254150805560105 0.00132118435029727 0.000237045488219019 0.000566898316571973
BTG1.protein_coding 0.000937686444384147 5.95786346345236e-09 0.000792324507626361 0.000633454924611775 9.26618796551243e-09 0.000272943492819654 0.000450993520873583 3.71139007502441e-09 0.00116176986212175 1.51411104557029e-08
DAPP1.protein_coding 1.53488056550135e-07 5.95786346345236e-09 5.66788899330172e-08 0.000210915502499717 6.52432294651731e-05 2.42379444826973e-08 7.2077201539655e-05 9.80215232714698e-05 5.11346059127644e-05 0.000787655707016121
SP100.protein_coding 1.53488056550135e-07 5.95786346345236e-09 0.000161900672780485 0.000486749811162003 0.000138909423790997 2.42379444826973e-08 0.000178887414410834 0.000128269352382919 1.31322343825153e-05 0.00131729175075661
PTP4A2.protein_coding 0.000503594313540993 2.40161476211765e-05 0.000361719522926158 0.000188452402915874 0.000370749446688118 1.23613516861756e-06 0.000391838307107908 0.000173882336404969 0.000291542893914675 0.000112059358482657
MED28.protein_coding 0.000117223014825244 3.63429671270594e-07 0.000202864052322983 0.000162805909977833 8.71948287554719e-06 0.000115639233126949 0.000144229233243195 4.483730349637e-05 9.11327854442425e-09 0.000115390402782912
DDX60L.protein_coding 1.39534596863759e-08 6.55364980979758e-08 0.000469357887535315 0.00143181410862359 0.00052864528962045 2.42379444826973e-08 0.000361551782883005 0.000716524679274288 9.11327854442425e-09 0.00273949625586078
ARL5B.protein_coding 8.0106812059484e-05 3.45019873168526e-05 5.15262635754701e-09 0.000392682779371776 9.26618796551243e-09 8.80079764166739e-05 5.50238010333054e-05 3.71139007502441e-09 1.91378849432909e-07 0.000541007017692721
HSPA1A.protein_coding 0.00422916804980336 0.00107039570770731 1.10317730315081e-05 0.0010454577630867 0.00148019013179892 0.00243278672567281 0.000563238766700596 0.000282848749007686 0.00146970754413784 0.0016295014483532
LAP3.protein_coding 1.39534596863759e-08 0.000141862686928264 0.000171742189123399 4.48365261154561e-09 2.97537295572604e-05 2.42379444826973e-08 0.000245092417300381 0.000152319160069077 9.11327854442425e-09 0.00129049198525002
MPEG1.protein_coding 0.000283687788883708 5.70822898433371e-05 7.62640227180533e-05 0.000367888180429929 0.000529015937139071 2.42379444826973e-08 0.000347609741822387 0.000329797833456745 0.000464604053473292 0.00124098055405987
ETS2.protein_coding 0.000538198893563205 5.95786346345236e-09 0.000953137976245403 0.00151592743161618 4.35603496258739e-05 0.00078412174195974 0.000574030064018702 4.00867242003387e-05 0.000748391547346662 0.000507545163585617
GPNMB.protein_coding 1.39534596863759e-08 0.00438958102183125 0.0012625531890161 4.48365261154561e-09 0.00110351959100084 2.42379444826973e-08 0.000250842524630467 0.00118375157581911 9.11327854442425e-09 1.51411104557029e-08
C15orf39.protein_coding 9.19672527929036e-05 0.000115052301342729 0.000108210306134845 0.000680443603980773 9.26618796551243e-09 0.000214772426061181 4.7658937535182e-05 6.60664547255096e-05 0.000409104187137748 1.51411104557029e-08
SAP18.protein_coding 6.21068490640592e-05 5.51757735350323e-05 9.15673229999679e-05 6.82008398742203e-05 9.46170453158475e-05 0.000186414031016425 0.000265690404517058 0.000148941795100805 6.38931958749583e-05 0.000137647835152795
WSB1.protein_coding 0.000106060247076143 5.95786346345236e-09 0.000204822050338851 0.00034932585861813 6.59845245024141e-05 2.42379444826973e-08 0.000141314795281371 0.000210959123254463 1.19383948931957e-06 0.000650023012973782
PPP1R3B.protein_coding 1.39534596863759e-08 5.95786346345236e-09 0.000244806430873416 0.00105478376051872 8.28489865996467e-05 2.42379444826973e-08 0.000129657043434074 3.71139007502441e-09 0.000293274416838116 0.000250903341361453
GNAI2.protein_coding 8.86184224681734e-05 0.000518101764645281 0.000324105350516065 0.000575436459818375 0.000502051330159429 2.42379444826973e-08 0.000631846211693809 0.00072127525857032 0.000980506751873148 0.000477717175987883
COTL1.protein_coding 0.00115563948468534 0.000963690373076883 0.000202864052322983 0.00105030010790717 0.000776330493938597 2.42379444826973e-08 0.000949716871016554 0.000356260044691669 0.0019895289523118 1.51411104557029e-08
NEDD9.protein_coding 0.000207920502786687 5.95786346345236e-09 0.000399282169072675 0.000702503174829578 0.000112222802450321 2.42379444826973e-08 3.32442849131866e-05 0.000108450529382288 0.000473990730374049 1.51411104557029e-08
PRRC2C.protein_coding 0.00212777702103515 6.10144797292156e-05 0.00118495463607144 0.00108235822407972 0.00023805763502198 0.000827750042028596 3.93842967814082e-09 0.00199476453501345 9.11327854442425e-09 0.00101159273065597
ETF1.protein_coding 0.00027964128557466 0.000111060532822215 0.000290458700401282 0.000681833536290352 0.000172916333624428 0.000124849652030374 0.00048588800782191 3.71139007502441e-09 0.000128688606325815 0.000119781324815066
RPL21.protein_coding 0.000186990313257123 3.39062009705074e-05 0.000174163923511447 6.30894758970583e-05 0.00011870913402618 0.000142300972057916 0.000272031276298864 0.000124595076208645 0.000146368366701998 5.93682940968112e-05
C9orf72.protein_coding 0.000201780980524682 5.95786346345236e-09 0.000355175687452073 0.000668382578455715 6.83010714937922e-05 0.000185444513237117 0.000126388146801217 0.000109118579595793 0.000214171159072514 0.000204268721157888
B4GALT1.protein_coding 1.39534596863759e-08 0.000282229950127202 0.000893676668079311 0.000303189073245325 9.32271171210206e-05 0.000914279503831825 0.000898832359574975 5.90148135829632e-05 0.000313597027992182 0.000433807955666344
CTSA.protein_coding 1.39534596863759e-08 0.000270552537738835 0.000214921197999643 6.66315614601794e-05 0.000535780254353894 5.08996834136643e-07 0.000375178749569372 0.000121588850247875 0.000171429882699164 0.000126897646729246
LILRA5.protein_coding 1.39534596863759e-08 5.95786346345236e-09 5.15262635754701e-09 0.000344573186849892 8.16351159761645e-06 2.42379444826973e-08 4.56503383993301e-05 3.71139007502441e-09 0.000147644225698217 0.000630339569381368
ATP6V1A.protein_coding 1.39534596863759e-08 0.000154076307028341 0.00034224259529463 0.000152134816762354 0.000664116957676241 9.77031542097529e-05 0.000490299049061428 6.60998572361848e-06 0.00025253806174454 0.000127503291147474
NRBF2.protein_coding 0.000139688084920309 8.07350077932428e-05 8.57963814795152e-05 0.000358786365628491 0.000275400372522995 2.42379444826973e-08 0.000216696339320986 8.75182893591507e-05 3.30903143948044e-05 3.36284063221162e-05
ACP5.protein_coding 2.93022653413894e-07 0.00100402510872445 0.000122173923563797 4.48365261154561e-09 0.00151373373223408 8.752321752702e-05 0.00118795248224729 0.00036260652171996 0.00055737722905553 1.51411104557029e-08
SCAF11.protein_coding 0.000381082937494612 5.95786346345236e-09 0.000653255122236167 0.000476706429312141 0.000309407282356426 5.74681663684754e-05 0.0002232341325867 0.000868246305541287 0.000110097518095189 0.000488921597725103
NAPA.protein_coding 1.39534596863759e-08 2.55651921216741e-05 4.05563220602525e-05 9.66271974314195e-05 0.000136407553040309 2.42379444826973e-08 5.14398300261972e-05 3.30721969585426e-05 0.000157668832097084 0.000254537207870822
COQ10B.protein_coding 0.00014638574556977 5.95786346345236e-09 6.42068770413933e-05 0.000121197613742689 9.26618796551243e-09 7.97670752925568e-05 0.000143835390275381 9.43064218063705e-06 2.87159406934808e-05 0.0001119079473781
ATG3.protein_coding 0.000140385757904628 1.21599993289063e-05 7.08537650426289e-05 0.000313591147304112 8.9798627573781e-05 5.08996834136643e-07 0.000105514469507071 0.000124001253796641 4.83915090708927e-06 0.000558722116925893
CMTM2.protein_coding 1.53488056550135e-07 5.95786346345236e-09 1.13873042501789e-06 1.86116419905258e-05 9.26618796551243e-09 1.96327350309848e-06 3.93842967814082e-09 3.71139007502441e-09 2.46969848553897e-06 1.51411104557029e-08
DGAT2.protein_coding 1.39534596863759e-08 5.42165575174165e-07 4.50391069913184e-05 0.000300319535573936 3.88345937634626e-05 2.42379444826973e-08 1.75693347941862e-05 3.71139007502441e-09 0.000162681135296517 7.88851854742122e-06
ARL8B.protein_coding 0.00011373464990365 0.000118090811709089 0.0003801143990226 0.000136352359569714 0.000303754907697463 1.23613516861756e-06 0.000360449022573125 4.55795815113749e-05 0.000346313697966665 0.000335542148808832
LILRB2.protein_coding 1.53488056550135e-07 6.92959099434144e-05 0.000216466985906907 0.000708825125011857 0.000138631438152031 2.42379444826973e-08 3.93842967814082e-09 0.000197041410473121 0.000552911722568763 0.00167325925757018
MGLL.protein_coding 4.27115400999966e-05 0.000304810252653686 0.000225999344668369 0.000134783081155673 0.000911524176355423 2.42379444826973e-08 0.000256828937741241 0.000132426109266946 5.77872992501941e-05 0.000138556301780137
SRP14.protein_coding 0.000200106565362317 7.39430434449072e-05 4.01441119516487e-05 2.26917658670323e-05 3.35528666231205e-05 2.42379444826973e-08 0.000133044092957275 6.26519758564871e-05 9.11327854442425e-09 1.51411104557029e-08
PSMB8.protein_coding 1.26976483146021e-06 5.95786346345236e-09 8.91919622491387e-06 8.66286521076727e-05 3.25335859469141e-05 2.42379444826973e-08 0.000116660225496209 7.38603738830609e-05 0.000174892928546046 0.00045848796570914
LAT2.protein_coding 9.48974793270425e-05 5.81547052667585e-05 1.28867185202251e-05 0.000323500019575628 9.36811603313307e-06 2.42379444826973e-08 0.000207519798170917 7.85367253775916e-05 0.000162590002511073 0.000161267967463692
CALR.protein_coding 1.53488056550135e-07 0.00494926271558797 0.00110720150433606 0.000362014595508804 0.00082664589459133 2.42379444826973e-08 1.22091320022365e-07 0.00132838444704281 0.000437993280123573 0.000598846059633506
HSP90AB1.protein_coding 0.00219349781615798 0.00317864527288456 0.000728019730684174 0.000126802179507121 0.000981761881134008 9.47703629273464e-06 0.00025875876828353 0.0014023153373373 0.000777918569830597 0.000653051235064922
ARF4.protein_coding 3.64324832411275e-05 9.62850314328535e-05 0.000209201782742766 0.000100258956046771 0.000128438631389968 0.000195139691030196 0.000243241355351655 3.71139007502441e-09 8.50360020980225e-05 0.000102974692209235
MORF4L2.protein_coding 9.629282529568e-05 4.51665629164323e-05 0.000139692853179457 0.000126308977719851 9.26618796551243e-09 2.57164590961418e-05 0.000121031882438945 3.79712318575748e-05 6.14326106679638e-05 4.8466694568705e-05
SH3BGRL.protein_coding 0.000186571709466532 0.000110405167841236 0.00017617344779089 6.44794082066374e-05 9.26618796551243e-09 2.42379444826973e-08 0.000463123884282257 0.000356890981004423 1.91378849432909e-07 0.000261502118680445
PRDM1.protein_coding 0.000138571808145399 5.95786346345236e-09 0.000302464319814367 0.00025055099158578 3.42014997807064e-05 0.00121749618931037 8.27070232409571e-08 2.04163568027093e-05 0.000200865772397655 0.000984792965149372
UBE2W.protein_coding 7.82789088405688e-06 1.07837328688488e-06 4.81306828058466e-05 0.000112813183359099 0.000128716617028933 4.65610913512615e-05 7.63700898888285e-05 4.08252908252686e-08 0.000100984239550765 7.29952935069438e-05
STX11.protein_coding 1.39534596863759e-08 1.79331690249916e-06 0.000215591039426124 0.000509392256850308 0.000199417631205793 2.42379444826973e-08 0.000437051479812964 3.71139007502441e-09 0.000315966480413733 0.00102809654105268
CHMP3.protein_coding 9.74091020705901e-05 6.28614174028858e-05 0.000120937293237986 0.000100796994360157 0.000140855323263754 2.78978740995846e-05 0.00013430439045428 0.000178966940807752 7.68340514080407e-05 8.64557407020635e-06
BRK1.protein_coding 0.000133967166448895 5.95786346345236e-09 8.5332645107336e-05 2.36781694415724e-05 8.43223104861631e-07 2.42379444826973e-08 9.51957837503416e-05 4.74723904496373e-05 6.64449138673972e-05 4.10324093349549e-06
CANX.protein_coding 1.39534596863759e-08 0.00246191429823125 0.00128063890753109 0.000271130957072775 0.001003259437214 2.6661738930967e-07 0.000314763238306692 0.00145227064774713 0.000439815935832458 0.000294206917264763
TMA7.protein_coding 0.000138013669757944 5.95786346345236e-09 5.15262635754701e-09 3.63669063322465e-05 4.53209253393213e-05 4.60763324616076e-05 2.50129668858723e-05 4.42805949851163e-05 4.10188667284535e-05 1.51411104557029e-08
ZDHHC18.protein_coding 1.13023023459645e-06 3.47403018553907e-05 8.45597511537039e-05 0.00071599896919033 0.000196267127297519 2.42379444826973e-08 9.09422796979495e-05 3.71139007502441e-09 0.000293730080765338 3.2568528590217e-05
TCEB2.protein_coding 3.96417789689939e-05 3.46211445861217e-05 5.15262635754701e-09 1.83874593599485e-05 0.000196915760455105 0.000136241485937242 0.000181683699482314 7.17077676395467e-05 0.000287533051355129 1.51411104557029e-08
MBP.protein_coding 0.000107176523851053 1.37686224640384e-05 0.000250731951184595 0.000597406357614949 3.90199175227729e-05 0.000283123429502387 0.00018018709620462 0.00020442707672242 0.00012923540303848 1.51411104557029e-08
RASSF2.protein_coding 0.000131316009108484 5.95786346345236e-09 0.000580963774439783 0.00122399681007845 3.88345937634626e-05 2.42379444826973e-08 1.22091320022365e-07 3.71139007502441e-09 0.000667101102730398 2.56036177805936e-05
CCL5.protein_coding 3.57348102568087e-05 2.32952461420987e-06 1.5514557962574e-05 4.35362668581078e-06 9.26618796551243e-09 5.08996834136643e-07 3.93842967814082e-09 2.75422257467562e-05 3.67356258125741e-05 0.000136285135211782
XPO6.protein_coding 1.39534596863759e-08 4.72518151286407e-05 0.000480487560467616 0.0014811791238767 0.000109350284181012 1.47851461344453e-06 0.000212167145191124 1.40698797744176e-05 0.000140444735648122 0.000264681751876143
SKAP2.protein_coding 0.000116246272647198 0.000103076995781189 0.000213272357565228 0.000408285890459955 9.26618796551243e-09 7.8797557513249e-05 0.000296725230380807 0.000211033351055963 0.000181363356312587 0.000100552114536323
MTPN.protein_coding 0.000302245890266588 0.000192683262271513 0.00025614220886002 0.000283864530489564 0.000599624289436275 0.000162418465978555 0.000854525025695891 7.79057890648375e-05 0.000275047859749268 0.000271495251581209
SDE2.protein_coding 0.000119734637568792 1.25115132732499e-07 0.000138610801644372 0.000221676268767427 0.000285222531766438 1.23613516861756e-06 4.872231354828e-05 1.65565111246839e-05 9.86147871292146e-05 8.46539485578349e-05
VASP.protein_coding 0.000466338576178369 0.000163191838127423 4.53946382099891e-06 0.00119875384587545 0.000388169880063282 2.42379444826973e-08 0.000637950777694927 0.000157663561777112 0.00140810178117753 6.95128381021321e-05
UCP2.protein_coding 1.967437815779e-06 0.000106711292493895 4.3132635239026e-05 6.19192425654449e-06 0.000262427709371278 0.000137453383161376 0.000178454187146239 5.32992728674256e-05 0.000150560474832433 0.000159148211999893
PCBP2.protein_coding 0.000730477568041465 0.000739972600024246 0.000843799244938256 0.000749402181146345 0.000404015061484308 0.00052792666877763 0.000983823672029253 0.000546839925044172 0.00141311408437697 0.000212444920803968
C1QC.protein_coding 1.53488056550135e-07 0.00466531094291983 0.000293344171161509 4.48365261154561e-09 0.00157433460152853 0.00015320804707513 0.00052476030874516 0.00099031392510884 6.39843286604026e-05 3.34618541071034e-06
SUMO1.protein_coding 0.000109409077400873 3.46807232207562e-05 3.0199543081583e-05 4.1926635570563e-05 9.26618796551243e-09 7.51618658408444e-05 0.000126624452581905 7.04458950140384e-05 0.000198769718332437 8.26856041985937e-05
NACA.protein_coding 0.000783919318640284 0.000200309327504732 0.00013510701572124 0.000157918728631248 0.000628349472129364 0.000125819169809682 0.000548075812439754 0.000584918787213923 0.000753859514473317 0.000158239745372551
VEGFA.protein_coding 0.00139926689080946 5.95786346345236e-09 0.000969059591690224 0.00125246800416176 0.000393173621564658 0.000866288373756085 1.89438467518573e-06 3.71139007502441e-09 0.00145813368038642 0.000527228607178031
TRAFD1.protein_coding 1.39534596863759e-08 5.95786346345236e-09 3.86498503079601e-05 4.98627006929987e-05 0.000206459934059583 2.42379444826973e-08 0.000109334746294867 4.86192099828199e-07 0.000235860762008244 0.000679093945048731
FNIP2.protein_coding 0.000289966845742577 0.000207697078199413 0.00127023060228885 0.000175808502551315 0.00053262975044562 2.42379444826973e-08 4.12786814565939e-05 7.79391915755126e-08 0.000524387160724715 0.000540401373274493
GNPDA1.protein_coding 3.64324832411275e-05 5.95786346345236e-09 0.000197762952229012 0.000102769801509237 9.26618796551243e-09 2.42379444826973e-08 0.000154193460328891 3.35546776682957e-05 9.11327854442425e-09 1.22642994691193e-06
FAM49A.protein_coding 2.61069230732093e-05 0.000109332752417814 0.000186272595451682 0.000156439123269438 3.80840325382561e-06 2.42379444826973e-08 0.00020645642215782 5.70848907439506e-05 0.00023813908164435 0.000250297696943225
DNAJC3.protein_coding 4.78743201839557e-05 0.000122201737498871 0.000715653427426062 0.000429359057734219 0.000496862264898742 2.42379444826973e-08 0.000632673281926219 0.00054038210631363 0.000646778491576332 6.90586047884609e-05
RPL32.protein_coding 0.000377873641766746 0.000216991345202398 0.000258821574565944 7.99031731903543e-05 0.0002528835357668 0.000323358417343665 0.000700296119499896 3.71139007502441e-09 0.00063748294746102 0.000102823281104678
SYNGR2.protein_coding 1.39534596863759e-08 0.000376364192849749 9.76474221018734e-05 4.48365261154561e-09 0.000393173621564658 0.000138180521495857 0.00069285248740821 2.26394794576489e-07 0.000628643067272928 2.2121162375782e-05
BROX.protein_coding 0.000161595016627919 8.07945864278774e-05 0.000275309978910094 0.000124515516675233 9.26618796551243e-09 7.15261741684397e-05 0.000255056644386077 0.000168241023490932 6.66271794382855e-05 0.000172775211410026
CREB5.protein_coding 1.39534596863759e-08 6.28614174028858e-05 5.15262635754701e-09 0.000569876730580059 1.01928067620637e-07 2.93279128240638e-06 6.81742177286175e-06 7.04830089147887e-05 9.11327854442425e-09 0.000138707712884694
ARL6IP5.protein_coding 5.95952263205115e-05 5.64269248623572e-05 0.000254287263371302 3.26903111907791e-05 1.01928067620637e-07 2.6661738930967e-07 0.000193971600078113 0.0001558078667396 1.91378849432909e-07 0.000107517025345946
TAX1BP1.protein_coding 0.000377594572573018 6.55364980979758e-08 0.000468945677426711 0.000290545172880767 0.000248157779904389 0.00100129372452471 0.000367813886071249 0.000408367961345011 0.000128779739111259 0.000245906774911071
TRIM38.protein_coding 1.967437815779e-06 5.95786346345236e-09 0.00011645450830692 0.00033748901572365 0.00023768698750336 2.42379444826973e-08 0.000262342739290638 0.000326197785083971 0.000481190220424144 0.00159376842767774
COX6B1.protein_coding 1.04790482244683e-05 5.17202127262299e-05 9.33707422251094e-05 4.6544797760455e-05 0.00015632985716616 8.12213519615187e-05 0.000190151323290317 6.11674198264773e-05 8.12084251093643e-05 6.22451050833947e-05
SSR1.protein_coding 8.30370385936229e-05 0.000263820152025134 0.000463896103596315 0.000153748931702511 0.000388725851341212 1.23613516861756e-06 0.000614910964077804 0.00039753070232594 0.000274409930251158 0.000227434620155113
ALDH1A2.protein_coding 9.54556177144975e-05 2.83058093148621e-05 8.89910098211943e-05 8.20956793174001e-06 0.000166707987687534 7.29562128929189e-06 0.000102836337325935 1.22884125384058e-05 9.38758822861141e-05 1.51411104557029e-08
HLA.DMA.protein_coding 8.80463306210319e-06 0.000209126965430641 2.93235966008001e-05 4.48365261154561e-09 0.000448863411237388 2.42379444826973e-08 0.000485769854931566 0.000212926159994226 0.00029637293154322 0.000122960958010763
TET2.protein_coding 0.000298338921554403 1.25115132732499e-07 0.00044143065267741 0.00130093628889257 0.00025705332035128 0.000452061902546787 9.49161552431937e-07 0.000425663039094625 0.000651335130848544 0.00083050504960576
PLIN2.protein_coding 0.000162292689612238 0.00170741046921964 0.000833906202331766 4.48365261154561e-09 0.00157266668769474 2.42379444826973e-08 0.00101470096070588 0.000416792816815317 0.000419037660751171 1.51411104557029e-08
CCR7.protein_coding 5.45719808334161e-05 2.90207529304764e-05 0.000124853289269722 3.24661285602018e-05 1.95516566072312e-06 2.6661738930967e-07 3.93842967814082e-09 5.42234089961067e-06 0.000253449389598982 0.000149609312412801
IRF9.protein_coding 5.61068613989175e-05 1.2696207040617e-05 3.40588602233857e-06 0.000113440894724715 5.56897896727297e-06 5.84134462033005e-06 6.36883463252152e-05 9.85782317827234e-05 0.000149466881407102 0.000235913642010307
CNPY3.protein_coding 0.000103548624332595 0.000149429173526849 1.43809801639137e-05 0.000194370824363114 0.000222119791721298 2.42379444826973e-08 0.000136352373886913 0.000307009898396094 0.000166508712285175 1.51411104557029e-08
CTSL.protein_coding 6.7409163744882e-05 0.00287568791576801 0.00173087539865355 2.73502809304282e-07 0.00144219876114032 2.42379444826973e-08 0.000302278416226986 0.000731407353475136 4.81272239931044e-05 0.000640029880073018
PAK1.protein_coding 0.000137176462176761 4.35519819178368e-06 7.3378551957827e-05 0.000286778904687069 9.26618796551243e-09 3.83201902271444e-05 8.39279364411807e-06 7.33407792725575e-05 0.000291542893914675 9.64640147132833e-05
PTBP3.protein_coding 0.000343827200131989 3.35487291627002e-05 0.000369706093780356 0.000431062845726606 0.000251122960053352 9.47946008718292e-05 0.000533306701146726 0.000108005162573286 0.000216084947566843 0.000149306490203686
TLR1.protein_coding 6.30835912421054e-05 5.95786346345236e-09 0.000112744617329486 0.000327355960821557 0.000141040647023065 1.11736924065235e-05 0.000125561076568807 1.52166993076001e-07 8.86813135157922e-05 0.000457428087977241
DDX17.protein_coding 0.000388617805725255 8.38330967942381e-05 0.000559941058900991 0.000696181224647298 0.00029717591424195 0.000370864788529751 0.000574423906986516 0.000335810285378284 0.000630556855767257 0.000263319051935129
RAB5A.protein_coding 9.93625864266828e-05 6.55364980979758e-08 0.000147009582607174 0.000174328897189505 9.26618796551243e-09 5.50443719202055e-05 0.0001018517299064 2.91752373797669e-05 3.73644420321394e-07 0.00017459214466471
PRKCD.protein_coding 0.000249641347248951 8.46671976791215e-05 5.15262635754701e-09 0.00056561726059909 0.000693768759165882 1.19008307410044e-05 0.000108350138875332 0.000322709078413448 0.00042696621308482 3.17963319569761e-07
RPL27A.protein_coding 0.000241129736840262 0.000121844265691064 8.55902764252133e-05 2.2557256288686e-05 9.26618796551243e-09 2.42379444826973e-08 0.000199288480143603 9.28255771664357e-05 5.92454238173019e-05 7.05727158340313e-05
GLIPR1.protein_coding 0.000226618138766431 7.13215835209881e-05 9.50195826595244e-05 0.000191142594482801 0.00021164899932027 2.6661738930967e-07 0.000183967988695636 4.71012514421348e-05 9.20441132986848e-07 2.83290176626201e-05
SLC31A2.protein_coding 2.24650700950652e-06 0.000138168811580924 0.000270878720242604 3.29144938213563e-05 6.58918626227589e-05 0.000100854086992503 0.00020113954209233 4.1200141222846e-05 9.7612326489328e-05 0.000366581425243023
CAPG.protein_coding 1.39534596863759e-08 0.00136936129630335 0.000529592089655039 4.48365261154561e-09 0.00158610266024473 5.08996834136643e-07 0.000849720141488559 0.000894114694364207 0.000708110856180308 1.37784105146896e-06
CTNNB1.protein_coding 0.000115548599662879 0.000921985328832715 0.0012381812663449 9.5013082491263e-05 0.0012111926951601 2.42379444826973e-08 0.000925022916934611 0.000151688223756323 0.000903135017030986 0.000426085989333936
TLN1.protein_coding 0.00113861626386796 0.00325597834064018 0.000839677143852218 0.00124031730558447 0.00130839500691832 0.000638209316173903 1.44973596452363e-05 0.00104958482460698 0.000571593943584832 0.000565232794421845
IDI1.protein_coding 0.00010075793239532 5.95786346345236e-09 5.15262635754701e-09 0.00015078972097889 5.1065961877939e-05 0.000199260141592255 4.30903591085386e-05 3.71139007502441e-09 9.11327854442425e-09 0.000142795812707734
AP5B1.protein_coding 5.27580310741873e-05 0.000266620347852956 0.000148864528095891 0.000320451135799777 0.000110462226736874 1.23613516861756e-06 0.000400463468103036 3.71139007502441e-09 0.000181545621883475 0.000399437634931898
CPEB4.protein_coding 0.000191455420356764 4.34983611466656e-05 0.000132891386387495 0.00103967385121781 0.000369174194733981 0.00114817566808985 0.000511527185026607 0.000388697593947382 0.000280515826875922 0.00017459214466471
KATNBL1.protein_coding 0.000100199794007865 5.95786346345236e-09 0.000175658185155135 0.000289782951936804 9.26618796551243e-09 0.000166054157650959 1.37096737096082e-05 3.71139007502441e-09 2.82511634877151e-07 1.51411104557029e-08
WDR1.protein_coding 0.000150571783475682 0.000387684133430308 0.000449726381113061 0.000668786107190755 0.000579609323430768 0.000387588970222812 0.000747911734308619 0.000773420289124413 0.00106498684397996 0.000272857951522222
TAF7.protein_coding 0.000471082752471737 5.95786346345236e-09 0.000306998631009008 0.000299960843365013 9.26618796551243e-09 0.000170901746547499 7.64882427791727e-05 0.000182158736272273 0.000161587541871186 0.000163539134032047
NUP98.protein_coding 0.000275036643878155 1.31668782542297e-06 0.000771353318351145 0.00136828075111799 0.000263261666288174 4.94696446891852e-05 0.000469976751922221 0.000223874760715548 6.54424532275104e-05 0.000202754610112318
RNF19B.protein_coding 1.53488056550135e-07 0.000262509422063175 9.43497412330433e-05 0.000994837325102351 0.000108886974782737 8.99470119752896e-05 0.000139975729190803 2.26394794576489e-07 0.00122911699056504 0.00199394797702197
PRDX5.protein_coding 7.11765978602034e-05 1.56751387723432e-05 2.63350733134228e-05 2.80273124747716e-05 3.7991370658601e-07 0.000129454861482086 7.01079867005846e-05 8.10975845293585e-05 1.00337196774111e-05 4.11989615499676e-05
MAPK1IP1L.protein_coding 0.000144153192019949 5.95786346345236e-09 0.000123822763998212 8.635963295098e-05 0.00027892152394989 2.42379444826973e-08 0.000102127419983869 0.000118731079890106 0.000162863400867406 0.000159602445313564
HBP1.protein_coding 0.000172199645989565 5.95786346345236e-09 0.000387843338558921 0.00025055099158578 1.86343039986455e-05 0.000414008329708953 0.000209449628713207 1.15424231333259e-06 0.000133609776739804 0.000226828975736885
PJA2.protein_coding 0.00013340902806144 4.82586940539641e-07 0.00044802601441507 0.000429359057734219 9.26618796551243e-09 0.000201441556595697 0.000317559523378172 0.000373480894639782 0.00023385584072847 0.000187462088552058
ZCCHC6.protein_coding 0.000948012004552065 7.80480113712259e-07 0.000984517470762865 0.00118705151255931 9.26618796551243e-09 0.000529138566001765 8.27070232409571e-08 0.000731815606383389 0.00017133874991372 0.000264530340771585
NLRC5.protein_coding 1.39534596863759e-08 1.12663198093884e-05 2.05641317929701e-05 0.000175584319920738 0.000189873457601315 2.42379444826973e-08 3.93842967814082e-09 1.86720034674478e-05 9.11327854442425e-09 0.000690601188995066
TCEB1.protein_coding 1.8153451051975e-05 2.52077203138669e-05 4.22051624946675e-05 3.58737045449764e-05 9.26618796551243e-09 2.42379444826973e-08 4.5532185508986e-05 3.0399996104525e-05 9.11327854442425e-09 4.69525835231347e-05
FCGR1B.protein_coding 1.59208975021549e-05 8.66332926220608e-05 5.15262635754701e-09 0.000134917590734019 3.62307949451536e-06 2.42379444826973e-08 0.000116148229638051 5.63797266296959e-05 1.49548900914002e-05 0.000443346855253437
TGOLN2.protein_coding 1.39534596863759e-08 0.00214525385514875 0.000814326222173087 0.00041465267716835 0.00116680765480529 2.6661738930967e-07 0.000564105221229787 0.00147409362138827 0.000118846265497836 2.87832509762912e-05
RAB31.protein_coding 0.000207362364399232 0.000114218200457845 0.000385370077907298 0.000325517663250823 0.000588875511396281 6.326103509984e-06 0.000321497953056313 0.000257537068696019 0.000425508088517712 0.000267255740653612
RPL28.protein_coding 0.000270850605972242 0.000295873457458508 1.55094053362165e-06 5.05352485847306e-05 0.000158275756638918 0.000113215438678679 0.000345128531125158 0.000248666846416711 0.000692709415440231 0.000378845724712143
UBE2R2.protein_coding 0.000158385720900053 5.95786346345236e-09 0.000363574468414875 0.000510109641268156 7.53433743475816e-05 0.000347111602936708 0.000225951649064617 0.000235788322856376 0.000371466346749276 1.51411104557029e-08
FABP5.protein_coding 0.000338245816257438 0.000258398496273392 0.000102645469668694 4.48365261154561e-09 9.26618796551243e-09 2.42379444826973e-08 0.000186015972128269 0.000188727896705067 0.000105632011608421 1.51411104557029e-08
ADGRE3.protein_coding 0.000125455556040206 5.95786346345236e-09 6.219735276195e-05 0.000396269701461013 9.26618796551243e-09 2.42379444826973e-08 9.09816639947309e-05 4.00124963988382e-05 0.000213259831218071 1.66552215012732e-07
CEACAM3.protein_coding 8.38602927151192e-06 5.95786346345236e-09 5.66788899330172e-08 0.000116175922817758 6.79304239751716e-05 2.42379444826973e-08 3.93842967814082e-09 3.71139007502441e-09 5.50533156868668e-05 1.51411104557029e-08
PIM1.protein_coding 0.000326385375524019 1.69262900996682e-05 0.000167877719355239 0.000184955153878868 0.000318117499044008 3.3714980775432e-05 5.96711480535115e-05 3.71139007502441e-09 0.000566217109243622 0.000432748077934445
PIP4K2A.protein_coding 0.000139269481129718 5.60694530545501e-05 0.000140053537024485 0.000114741153982064 0.000243802671560598 6.57090674925924e-05 0.000281641044713528 0.000330131858563497 0.000162043205798407 8.38968930350498e-05
RPL23.protein_coding 0.000304478443816409 0.000120712271633008 0.000219661614248587 7.29086751163432e-05 4.8100781728975e-05 0.000146906181509628 0.000531770713572251 4.37610003746128e-05 0.000266481377917509 4.92237500914902e-05
MAP3K12.protein_coding 6.55952139856531e-05 1.25115132732499e-07 9.43445886066856e-06 4.48365261154561e-09 1.94589947275761e-07 2.42379444826973e-08 3.93842967814082e-09 2.16411155274674e-05 9.11327854442425e-09 6.37440750185092e-06
MORF4L1.protein_coding 0.000283827323480572 0.000131376847232588 0.00012248308114525 0.000101962744039159 0.000159480361074434 2.52317002064879e-05 0.000309249436757295 5.18889446389163e-05 0.000224560296613158 0.000230917075559925
ST3GAL1.protein_coding 1.39534596863759e-08 0.000327628869718709 0.000590496133201245 0.000200378918862585 0.000755666894775505 5.08996834136643e-07 0.000380141170963829 0.000385060431673858 0.000518190131314507 8.88934594854319e-05
KDM6B.protein_coding 0.00219852106164507 0.00138246859592295 0.00032359008788031 0.00202428396471322 0.000732686748621034 0.000983842404497166 5.18730572907927e-05 0.000694998616839147 0.00131086309910853 0.000811881483745246
ZYX.protein_coding 0.000205269345446276 0.000287115398167232 5.15262635754701e-09 0.000670624404761488 0.000278828862070235 2.42379444826973e-08 0.000245683181752102 0.00030489440605333 0.000505522674137756 3.72622728314849e-05
C1QB.protein_coding 3.11301685603047e-05 0.00624414476073471 0.000238365647926482 4.48365261154561e-09 0.00106654750101845 7.51376278963616e-07 0.000175303443403726 0.0012502967998643 0.000171612148270053 1.51411104557029e-08
ALPL.protein_coding 1.53488056550135e-07 5.95786346345236e-09 7.06425073619694e-06 0.00134604183416472 6.03321498434515e-05 9.50369803166561e-05 3.93842967814082e-09 3.71139007502441e-09 0.000179176169461925 1.66552215012732e-07
RPL31.protein_coding 0.000420431693810192 9.97405922416559e-05 9.63077392489112e-05 2.5023265225036e-05 0.000155495900249264 0.000139150039275165 0.000361906241554037 0.000124446620605644 0.000194486477416557 0.000159905267522679
IER3.protein_coding 0.000647454482907528 0.000154969986547859 0.00048033298167689 0.00175495095233768 9.26618796551243e-09 0.00142424585574778 0.000107641221533267 3.74850397577466e-07 0.0012891734961728 1.51411104557029e-08
CALCOCO2.protein_coding 7.75951893159364e-05 5.95786346345236e-09 0.000267477986846623 0.000258621566286562 0.000134276329808241 2.42379444826973e-08 0.000109531667778774 0.000327311202106478 0.000180725426814477 0.000491798408711686
ARF6.protein_coding 7.66184471378901e-05 0.000304512359480513 0.000273403507157802 8.0172192347047e-05 0.000214892165108199 0.000659538707318677 0.000640668294172844 8.09862428271078e-05 0.000727339873909043 0.000168081467168758
RAB11A.protein_coding 7.27114784257049e-05 0.000161940686800099 0.000319622565584999 0.000113306385146369 9.26618796551243e-09 0.000378136171874561 0.000335636915600838 0.00014214995126351 0.000186740190653797 0.000154151645549511
PADI2.protein_coding 6.07115030954215e-05 5.95786346345236e-09 7.65731802995061e-05 0.000367619161273236 8.42389147944735e-05 2.42379444826973e-08 2.82030949251664e-05 7.80171307670883e-05 0.000121397983490275 6.20785528683819e-07
CHSY1.protein_coding 4.32557250277653e-07 6.55364980979758e-08 0.000213117778774502 0.000666409771306635 6.53358913448282e-05 1.09313129616965e-05 9.14542755561079e-05 1.71095082458626e-06 0.000187195854581018 0.000247723708165755
PRKCB.protein_coding 0.000139409015726582 5.95786346345236e-09 0.000258460890720915 0.000779397817117585 5.87568978893143e-05 0.000159752292085458 3.93842967814082e-09 3.71139007502441e-09 0.000458042492921306 0.000341447181886556
PPP3CA.protein_coding 7.1455667053931e-05 6.91707948106819e-06 9.52772139774017e-05 0.000190783902273877 0.000178290722644425 6.0376719706399e-05 0.000100630816706176 2.76906813497571e-05 2.83422962731594e-06 1.51411104557029e-08
PIAS1.protein_coding 0.000165641519936968 1.04322189245051e-05 0.000167207877928758 0.000263463911107032 0.000340356350161237 0.00019004972268883 0.000229456851478162 1.95256231847034e-05 3.17233226131408e-05 0.000122809546906206
RPS16.protein_coding 0.000158246186303189 4.15322662037264e-05 0.00016524987991289 3.29593303474718e-05 0.000125102803722383 0.000201441556595697 0.000190820856335601 9.66111950429606e-05 0.000486020258052689 0.000160510911940907
TRIM21.protein_coding 8.5116104086893e-07 5.95786346345236e-09 0.000135364647039117 0.000183430711990943 0.000268172745909895 2.42379444826973e-08 0.000120283580800099 0.000201272395158649 7.5831590768154e-05 0.00113181314767425
PHC1.protein_coding 0.000187269382450851 2.28841535631205e-05 8.33746470914681e-05 1.8432295886064e-05 1.02947348296843e-05 2.42379444826973e-08 3.93842967814082e-09 2.83958454640118e-05 4.29235419442382e-06 8.17771375712515e-05
IL1RAP.protein_coding 0.000194106577697175 5.95786346345236e-09 0.000525985251204756 0.000764422417395023 3.07730102334668e-05 0.000148118078733763 0.000137455134196793 3.71139007502441e-09 0.000349776743813547 1.51411104557029e-08
GPX4.protein_coding 9.48974793270425e-05 0.000392986631912781 0.000177513130643852 6.19192425654449e-06 0.000369544842252601 8.46146641890964e-05 0.000406056038245996 0.000597537513469006 0.00105286618351588 9.91894145953097e-05
CALM1.protein_coding 0.000746942650471388 0.000368678548981895 0.000801083972434191 0.000111154231892827 0.000251771593210938 0.000336689286809148 0.000763074688569461 0.000720198955448563 0.00104156571812079 0.000535404806824111
TMEM123.protein_coding 1.39534596863759e-08 5.95786346345236e-09 0.000277783239561717 0.000229971026098786 0.000148453597395475 2.42379444826973e-08 0.000532125172243283 0.00011479700641058 4.31149207936711e-05 0.00141525473540501
OAZ2.protein_coding 7.0897528666476e-05 2.68699642201701e-06 8.86303259761662e-05 0.000246157012026466 1.01928067620637e-07 2.62012179857958e-05 7.01867552941474e-05 1.36245129654146e-05 0.000197949523263439 5.95197052013681e-05
MAP4K4.protein_coding 0.000542384931469118 6.55364980979758e-08 0.00109942103853616 0.00165819372898052 6.84863952531024e-05 1.47851461344453e-06 9.49161552431937e-07 0.000599912803117022 0.000646687358790888 1.51411104557029e-08
SYAP1.protein_coding 0.000309780758497231 5.95786346345236e-09 4.81306828058466e-05 0.000510916698738234 9.26618796551243e-09 0.000291121951181677 0.000205668736222191 0.000129456997206927 0.000262380402572518 8.49416296564933e-06
BLOC1S6.protein_coding 0.000337687677869983 7.25131562136787e-05 0.000306534894636829 0.000503204816246375 8.79453899806785e-05 0.000137211003716549 3.98608467724632e-05 0.000383316078338596 6.88143662889474e-05 0.000353408659146562
SAMHD1.protein_coding 1.39534596863759e-08 0.00361505877158245 0.00070019554835342 0.000107567309803591 0.000997329076916069 2.42379444826973e-08 0.000393649984759853 0.0012814724764945 0.000163227932009182 0.00181952238457227
RPS3.protein_coding 0.000117920687809563 0.000381130483620511 0.000333843814331828 5.77987658154345e-05 0.000459241541758762 0.000225437121633568 0.000693640173343838 3.71139007502441e-09 0.000818016995426064 1.51411104557029e-08
HIST2H2AA4.protein_coding 0.000364478320467825 5.60634951910867e-06 0.000346725380225696 0.000356185847113795 8.43223104861631e-07 6.83752413856892e-05 0.000171168092241678 3.71139007502441e-09 0.000632197245905254 1.51411104557029e-08
CHURC1.protein_coding 8.17812272218492e-05 4.15322662037264e-05 8.82696421311379e-05 0.00016894851405565 0.000180421945876493 2.32926646478721e-05 0.000257537855083306 0.000122145558759129 9.11327854442425e-09 0.000119024269292281
HIST2H2AA3.protein_coding 0.000318571438099648 2.1507887103063e-06 0.000341572753868149 0.000300229862521706 8.62682099589207e-06 5.96495813719181e-05 0.000148522121592368 3.71139007502441e-09 0.000491488225179343 1.59133070889437e-05
RAP2C.protein_coding 9.9223051829819e-05 1.84693767367023e-07 0.000213169305038077 0.000148861750355926 9.92408731106381e-06 8.04942136270378e-05 0.000127490907111096 5.21487419441681e-05 9.11327854442425e-09 0.000187462088552058
DAD1.protein_coding 1.31302055648797e-05 2.01435363699324e-05 3.91651129437148e-05 1.3320931908902e-05 9.26618796551243e-09 1.47851461344453e-06 7.31405775527531e-05 2.79504786550089e-05 1.63218818730638e-05 2.37866845259093e-05
B4GALT5.protein_coding 1.39534596863759e-08 5.95786346345236e-09 0.0005225329915452 0.000717926939813295 0.000880667770430267 2.6661738930967e-07 0.000301608883181702 6.81448331675233e-05 0.000683687269681251 0.00153653503015519
HLA.DMB.protein_coding 1.39534596863759e-08 0.000417294714843666 5.15262635754701e-09 4.48365261154561e-09 0.000506869747901496 7.51376278963616e-07 0.00061369005087758 7.9353231194097e-05 0.00024889275032677 0.000131742802075071
PLPP3.protein_coding 0.000127688109590026 5.45799871886871e-05 0.000324620613151819 0.000135634975151866 0.000267802098391275 2.42379444826973e-08 0.000126427531097998 3.71139007502441e-09 9.11327854442425e-09 1.51411104557029e-08
CCL2.protein_coding 9.29439949709499e-05 2.44272402001547e-07 0.000793561137952172 4.48365261154561e-09 1.01928067620637e-07 2.42379444826973e-08 3.93842967814082e-09 3.71139007502441e-09 0.000642768649016785 0.00152290803074505
CKLF.protein_coding 3.01534263822583e-05 5.95786346345236e-09 1.19592457758666e-05 3.79810212724029e-05 9.26618796551243e-09 2.42379444826973e-08 2.22166818143923e-05 2.26394794576489e-07 1.56839523749541e-05 5.92017418817984e-06
TNFSF10.protein_coding 5.47115154302799e-05 5.95786346345236e-09 5.15262635754701e-09 6.96804452360304e-05 9.26618796551243e-09 2.42379444826973e-08 3.93842967814082e-09 7.79391915755126e-08 9.11327854442425e-09 0.00202877253107009
LGMN.protein_coding 1.53488056550135e-07 0.000475979669958672 0.00117284596413121 4.48365261154561e-09 0.00097240303128884 0.000111034023675236 7.5936862624233e-05 2.26394794576489e-07 0.000232397716161362 0.000519052407531952
ATP6V1E1.protein_coding 7.59207741535712e-05 0.000106472977955357 0.000215951723271153 0.000123529113100693 5.29191994710415e-05 9.06741503097706e-05 0.000316811221739325 0.000115242373219583 0.00017070082041561 4.68011724185777e-05
LRP10.protein_coding 7.1162644400517e-07 5.95786346345236e-09 0.000338120494208592 0.000934173505268139 0.000371768727364324 0.000397041768571065 0.00039554043100536 7.24500456545516e-05 0.000796418525275778 0.000137345012943681
BLOC1S2.protein_coding 3.68510870317188e-05 7.38834648102727e-05 0.000106200781855401 7.44734698777726e-06 9.26618796551243e-09 2.42379444826973e-08 0.000164315224601713 1.05811731038946e-05 0.00011784380485795 1.51411104557029e-08
PMAIP1.protein_coding 0.000173176388167611 5.95786346345236e-09 3.95257967887431e-05 0.000148278875516425 6.58825964347933e-06 0.000514838178756974 3.19012803929406e-07 3.71139007502441e-09 0.000104265019826758 2.07584624347687e-05
SAMD9L.protein_coding 1.39534596863759e-08 1.84693767367023e-07 9.02224875206482e-06 2.28666283188826e-07 0.000412447292532924 2.42379444826973e-08 0.000210237314648835 0.000652466086579367 6.3802063089514e-05 0.00532332675512648
MSR1.protein_coding 5.72091847141412e-07 0.00615132124797412 0.000471521990605484 4.48365261154561e-09 0.000926998710257829 0.000217923358843932 0.000106735382707294 0.00140662054982433 9.11327854442425e-09 1.66552215012732e-07
CSF2RA.protein_coding 0.00013340902806144 7.608787429175e-05 0.00031266652000231 0.000196298794986079 9.26618796551243e-09 2.42379444826973e-08 0.000212757909642845 7.73490805535838e-05 0.000303207890451539 3.34618541071034e-06
ALOX5.protein_coding 1.39534596863759e-08 0.000716796511151417 2.89062338658387e-06 0.000477558323308335 0.000874552086373029 2.42379444826973e-08 0.00105833876153968 0.000682602573988565 0.000617524867448731 0.000236973519742206
DNAH17.protein_coding 1.39534596863759e-08 3.5455245471005e-05 0.000219867719302888 0.000279874079665289 4.64328678951829e-05 2.42379444826973e-08 3.93842967814082e-09 4.08252908252686e-08 9.11327854442425e-09 4.54384724775644e-05
THBS1.protein_coding 0.00144977841487414 0.000772681270438599 0.00154161943254085 0.000491188627247433 9.26618796551243e-09 0.000721830224639208 0.000507903829722717 0.000481890598731245 0.00143680860859247 0.00150201329831618
TKT.protein_coding 6.40603334201517e-05 0.000100276799953367 5.15262635754701e-09 0.000214816280271762 0.000101659348169637 1.31127279651393e-05 0.0004335856616962 0.000260543294656789 9.89793182709915e-05 1.51411104557029e-08
TNIP1.protein_coding 0.000418338674857236 0.000145735298179508 0.000320189354484329 0.00143513201155613 0.000539116082021479 0.00113775335196229 3.93842967814082e-09 0.000182381419676775 0.00162882538752349 0.000536010451242338
SLC25A37.protein_coding 1.55022937115636e-05 2.71738152568062e-05 0.000203739998803766 0.000785495584669287 0.00014094798514341 8.19484902959996e-05 4.33227264595489e-08 1.15053092325757e-07 1.40435622369577e-05 1.51411104557029e-08
S100A10.protein_coding 0.000347873703441038 0.00146009955685173 0.00153425117684956 1.1702333316134e-06 0.00090096072207474 0.00155173744372676 0.000442132054097766 0.00106134993114481 0.000901950290820211 0.000450765999376731
AGTRAP.protein_coding 4.32557250277653e-07 5.95786346345236e-09 1.76271347691683e-05 3.61427237016692e-05 6.8208409614137e-05 2.42379444826973e-08 2.7494177583101e-05 7.79391915755126e-08 1.14007114590747e-05 2.7874784348949e-05
ABHD2.protein_coding 0.000343687665535125 0.000341808584761725 0.000461835053053296 0.000506881411387843 0.00074890257756068 7.49194863960174e-05 0.000833769501292089 0.000252823603300738 0.000440180466974235 1.51411104557029e-08
IL10RB.protein_coding 1.39534596863759e-08 1.74624978113789e-05 5.98271446374783e-05 5.93680442294754e-05 6.66331576599999e-05 1.02041746272156e-05 7.51097923918235e-05 1.54430941021766e-05 4.8765153491214e-05 6.16394606651666e-05
TGM2.protein_coding 0.000446524663423715 0.00141916903485781 5.15262635754701e-09 4.48365261154561e-09 0.00114892391203185 5.08996834136643e-07 0.000808524167055206 0.000780509044167709 0.00229035827706324 1.51411104557029e-08
PLXNC1.protein_coding 1.39534596863759e-08 5.11244263798847e-05 0.000746620711834919 0.0014701493384523 0.000105273161476187 2.42379444826973e-08 1.10709258252538e-05 2.63508695326733e-07 0.000265934581204844 0.000311619194288821
TSPAN14.protein_coding 8.40137807716694e-05 0.000225391932685866 0.000441739810258863 0.000191142594482801 0.000119265105304111 2.64435974306228e-05 0.00047749915260747 0.000157923359082364 0.000229572599812591 0.000223346520332074
RPL30.protein_coding 0.000126013694427661 4.73113937632752e-05 1.80393448777721e-05 2.0987977874645e-05 3.31822191045e-05 4.99544035788392e-05 0.000133359167331526 5.23306000578442e-07 4.6851364996885e-05 5.80055941557979e-05
VNN2.protein_coding 1.39534596863759e-08 5.95786346345236e-09 5.66788899330172e-08 0.000331211902067486 7.05156904175496e-06 2.42379444826973e-08 3.15901444483675e-05 3.71139007502441e-09 8.27576824619164e-05 1.03110962203337e-05
TMEM71.protein_coding 1.66185704864737e-05 8.34696671229675e-06 2.53045480419134e-05 0.000226742796218473 9.26618796551243e-09 2.42379444826973e-08 4.33227264595489e-08 3.71139007502441e-09 0.000110188650880633 4.6937442412679e-07
IDO1.protein_coding 6.93626481009746e-05 5.95786346345236e-09 4.92127343409314e-05 4.48365261154561e-09 9.26618796551243e-09 2.42379444826973e-08 3.93842967814082e-09 1.52166993076001e-07 1.37610506020806e-06 0.0015206368641767
RPN1.protein_coding 1.39534596863759e-08 0.000567075402314859 0.000528406985592803 0.00010945044390044 0.000770400133640669 5.18934391374549e-05 0.000877682992203359 4.68043402361329e-05 0.000897302518762555 1.07501884235491e-06
RBM23.protein_coding 8.38742461748056e-05 2.63397143719229e-05 0.000148864528095891 0.000268889130767002 9.59143116310191e-05 5.72257869236483e-05 0.000116857146980116 8.86317063816581e-05 0.000180087497316367 0.000131742802075071
LGALS8.protein_coding 0.000200106565362317 5.95786346345236e-09 0.000150307263476004 0.000212439944387643 6.50579057058628e-05 0.000152480908740649 0.00019724049671097 0.000203165204096912 8.02970972549219e-05 0.000756162197268259
MME.protein_coding 1.39534596863759e-08 0.000344787516493451 5.15262635754701e-09 0.000534680057579425 0.000821549491210298 2.42379444826973e-08 0.00101088068391808 0.000467898658148403 9.11327854442425e-09 1.51411104557029e-08
FAS.protein_coding 1.39534596863759e-08 4.23008305905117e-07 2.37587601346493e-05 8.86014592567528e-05 1.02020729500292e-05 2.42379444826973e-08 2.79628507147998e-07 1.38471963699161e-05 5.45976517596456e-05 0.000244695486074615
UBE2D1.protein_coding 1.60604320990187e-05 2.86573232592058e-06 9.00730613562792e-05 0.000197150688982272 1.39085481362342e-05 2.42379444826973e-08 8.05448253476578e-05 3.28866274547913e-05 9.11327854442425e-09 0.000301323239178943
FLOT1.protein_coding 0.000468571129728189 5.95786346345236e-09 0.000393150543707194 0.00106599289204758 0.000402161823891205 4.62944739619519e-06 0.000154862993374175 3.71139007502441e-09 0.000841073590143457 0.000373394924948089
TRIM25.protein_coding 1.39534596863759e-08 5.95786346345236e-09 5.15262635754701e-09 0.00147871311494035 0.000851015968940627 2.42379444826973e-08 0.000344498382376655 0.000219272637022517 0.000525754152506379 0.00140919829122273
RAB8A.protein_coding 0.000118897429987609 0.000384049836717603 0.000161127778826853 0.000283909367015679 0.000357313474138125 1.5051763523755e-05 0.000638541542146648 0.000472760579146685 0.000804347077609427 0.000600814403992747
GPBP1.protein_coding 0.000118339291600154 7.80480113712259e-07 0.000249392268331633 0.000283999040067911 2.37307073796773e-05 0.000232708504978377 0.000119456510567689 0.000116467131944341 0.000103900488684981 0.000455459743617999
TMED2.protein_coding 4.22929363094054e-05 0.000253513048233361 0.000335853338611272 6.93665895532221e-05 0.000258628572305418 0.000145936663730321 0.000461036516552842 0.000130496186427933 0.000469342958316392 0.000134013968643426
CD86.protein_coding 0.000231920453447254 0.000250414959232366 0.000521914676382294 4.48365261154561e-09 0.000385760671192248 4.77729885753964e-05 0.000318977358062303 0.000412450490427538 0.000960913203002636 0.000830807871814874
VAPA.protein_coding 0.000201083307540363 5.95786346345236e-09 0.000123462080153184 0.000141643069651337 6.31120062331052e-05 7.12837947236128e-05 0.00020952839730677 8.92626426944122e-05 0.000182274684167029 1.51411104557029e-08
PTK2B.protein_coding 0.00035205974134695 0.000140075327889228 0.000486413080778795 0.000607225556834233 0.000242783390884391 0.000233193263868031 0.000217956636817991 0.000399943105874706 0.000494222208742671 8.01116154211241e-05
RPLP0.protein_coding 1.39534596863759e-08 0.000485333515596293 0.000489350077802597 8.1198948795091e-06 0.000318210160923663 0.000303968061757507 0.00100225552292295 7.79391915755126e-08 0.000961733398071633 2.74054099248222e-06
RAP1B.protein_coding 0.000387641063547209 0.000192027897290533 0.000728483467056354 0.000265078026047188 6.93203521699986e-05 2.42379444826973e-08 0.000672333268785097 0.0006726560485875 0.000631650449192588 0.00067712560068949
BCL10.protein_coding 3.46185334818986e-05 3.64025457616939e-06 0.000116351455779769 6.64522153557175e-05 9.26618796551243e-09 9.67336364304449e-05 0.000143559700197911 3.71139007502441e-09 9.11327854442425e-09 6.96642492066891e-05
RPS20.protein_coding 0.000407315441704999 0.000180707956709973 0.000104294310103109 2.45300634377661e-05 0.000317190880247456 2.42379444826973e-08 0.000469149681689812 0.000199082675014385 0.000343670847188782 6.9361426997575e-05
SNX27.protein_coding 1.39534596863759e-08 0.000135011143945294 0.000266808145420142 0.000155094027485974 0.000170414462873739 2.42379444826973e-08 0.000157856199929562 0.000121774419751626 6.03390172426328e-05 3.34769952175591e-05
VPS26A.protein_coding 1.94092624237489e-05 1.21599993289063e-05 0.000117948769950609 7.85132408807752e-05 0.000150121511229267 6.910237972017e-05 0.000127018295549719 4.76579599533885e-05 9.9526114983657e-05 0.000108728314182403
SGTB.protein_coding 8.19207618187129e-05 5.95786346345236e-09 0.000242024012640341 0.00020190336075051 0.000302457641382292 2.42379444826973e-08 3.93842967814082e-09 3.71139007502441e-09 3.71001569543511e-05 0.000204571543367002
OST4.protein_coding 6.58742831793807e-05 2.63992930065574e-05 5.12737848839503e-05 9.41567048424578e-08 1.94589947275761e-07 4.14468850654124e-06 9.73225357765376e-05 2.10101792147132e-05 9.77945920602165e-05 3.17963319569761e-07
STAG2.protein_coding 0.000436896776240116 5.95786346345236e-09 0.000434216975776844 0.000578395670541996 9.26618796551243e-09 0.000491569752053584 0.00016478783616309 0.000333509223531769 0.000387687982558351 0.000353408659146562
ERP44.protein_coding 8.5116104086893e-07 0.000265250039256363 0.0003910379669006 8.83772766261755e-05 4.72575586241134e-07 7.51376278963616e-07 0.000449615070486234 0.000139551978210993 9.11327854442425e-09 0.000254688618975379
MAPK6.protein_coding 0.000450710701329628 6.61322844443211e-07 0.000454930533734183 0.000295880719488506 0.000335630594298826 0.000441397206974401 0.000210591773319867 0.000175997828747733 0.00027896656952337 0.000213959031849538
GNB1.protein_coding 0.000425734008491015 0.000710481175880157 0.00100358218828579 0.000745277220743723 0.00012269359485135 5.14086802478009e-05 0.000673042186127162 0.00100582753562244 0.00142222736292139 0.000516175596545368
H3F3C.protein_coding 3.09906339634409e-05 5.95786346345236e-09 1.77817135598947e-05 7.75268373062351e-05 4.9203458096871e-06 4.62944739619519e-06 1.48124340194876e-05 3.71139007502441e-09 3.30903143948044e-05 2.90860731854053e-05
NT5C2.protein_coding 2.38604160637028e-06 1.25115132732499e-07 0.00030607115826465 0.000382504887943568 0.000106385104032048 0.00068886662014274 0.000340008572543575 0.000169651351719441 9.11327854442425e-09 0.000544489473097532
JUNB.protein_coding 0.00161135947804237 0.00148238196620504 0.000406753477291119 0.00189156784741147 0.000940342020928167 0.00224688169149052 0.000568634415359649 5.08831579285847e-06 0.00126247159003763 0.00129034057414546
VIM.protein_coding 0.00104122111525706 0.00557275312703826 0.00102238927449084 0.000693042667819217 0.000892157843507503 0.000733949196880557 3.93842967814082e-09 0.000907512812535045 0.000277326179385374 0.000434110777875458
R3HDM4.protein_coding 3.2106910738351e-05 5.95786346345236e-09 5.17375212561295e-05 0.000295566863805698 2.70665350472618e-05 2.42379444826973e-08 2.2571140485425e-05 3.71139007502441e-09 0.00016769343849595 1.51411104557029e-08
PNPLA8.protein_coding 0.000210571660127099 5.95786346345236e-09 0.000142114587567504 0.000309286840797028 9.26618796551243e-09 2.42379444826973e-08 0.000107838143017174 4.16083941310987e-05 9.11327854442425e-09 0.000107365614241389
TUBB.protein_coding 1.39534596863759e-08 0.00150537931917397 0.000434320028303995 1.57376206665251e-06 0.0016850655477164 2.42379444826973e-08 0.00101580372101576 0.000345162988367346 0.000947334417971443 3.19477430615332e-06
SRSF3.protein_coding 0.00016201362041851 5.98229070365251e-05 8.91455886119207e-05 0.000139759935554488 4.60622203765623e-05 0.00011394257701316 0.000173649302938907 3.71139007502441e-09 9.11327854442425e-09 0.000145672623694318
CNNM2.protein_coding 0.000176385683895478 3.24763137392788e-05 1.96366590486117e-05 7.26800088331543e-06 2.69646069796412e-06 3.90230906171427e-06 2.58794214150633e-05 6.94401083037068e-06 9.11327854442425e-09 1.51411104557029e-08
COX6A1.protein_coding 1.39534596863759e-08 3.170179148903e-05 6.04969860639595e-05 1.34106049611329e-05 2.32673979814017e-05 3.78354313374905e-05 5.79382389951296e-05 2.29772159544761e-05 3.56329191086988e-06 1.51411104557029e-08
THAP5.protein_coding 2.94557533979395e-05 2.44272402001547e-07 7.82220207339212e-05 8.42523162235535e-05 9.26618796551243e-09 2.42379444826973e-08 4.19482145018778e-05 8.31017351698717e-05 2.06051227889432e-05 5.31604388099729e-05
MARCH7.protein_coding 0.000167874073486789 5.95786346345236e-09 0.000363729047205601 0.000323544856101743 0.000203402092030964 0.000708741734618552 0.00018605535642505 0.000252526692094736 0.000170883085986499 0.000223043698122959
SDHD.protein_coding 2.93162188010757e-05 2.4075726255811e-05 4.72032100614881e-05 1.66388348414458e-05 4.17997739124266e-05 3.78354313374905e-05 0.000132807787176586 3.71139007502441e-09 1.25854376698499e-05 3.62023950995856e-05
RGL4.protein_coding 2.02464700049314e-05 5.95786346345236e-09 5.15262635754701e-09 4.06263763132148e-05 3.06710821658461e-06 6.81086239963794e-06 3.93842967814082e-09 8.5733110733064e-07 9.11327854442425e-09 1.51411104557029e-08
ADAM10.protein_coding 1.3548809355471e-05 0.000121605951152526 0.000354763477343469 0.000180740520424015 9.63776210292948e-05 2.44803239275243e-06 0.000316811221739325 0.000299364434841544 6.4895656514845e-05 5.78541830512409e-05
IFNGR2.protein_coding 0.000126292763621388 0.000142577630543878 0.000276701188026632 0.000424561549439866 0.000282627999136095 2.95945302133734e-05 0.000291684040392787 3.71139007502441e-09 0.000365907246837178 0.000200634854648519
LAMTOR3.protein_coding 4.63394396184543e-05 6.73834357716461e-06 6.45675608864216e-05 5.07145946891924e-05 9.26618796551243e-09 2.42379444826973e-08 5.95529951631673e-05 3.08453629135279e-05 1.91378849432909e-07 2.04556402256546e-05
PRCP.protein_coding 2.69441306543919e-05 5.49970376311287e-05 0.000116918244679099 6.34033315798664e-05 0.000190429428879246 2.6661738930967e-07 0.000137573287087137 3.71139007502441e-09 1.00246063988667e-07 3.72622728314849e-05
RPS27.protein_coding 0.000113874184500514 4.38558329544728e-05 8.50698611631012e-06 1.85219689382949e-05 3.7991370658601e-07 2.42379444826973e-08 1.15829216834121e-05 6.18725839407321e-05 1.31322343825153e-05 3.17963319569761e-07
UGCG.protein_coding 1.39534596863759e-08 2.44272402001547e-07 0.00014659737249857 8.2727874335628e-05 0.000146507697922717 9.6006498095964e-05 0.000271598049034269 4.67301124346324e-05 8.4489205385357e-05 0.000217290076149792
DHRS7.protein_coding 0.000108292800625963 3.48594591246597e-05 2.12854994830267e-05 0.000106849925385744 0.000232405260363017 2.42379444826973e-08 0.000139188043255174 1.63338277201825e-05 6.12503450970753e-05 4.98293945097183e-05
ITPRIP.protein_coding 0.000174153130345658 5.95786346345236e-09 0.000185293596443748 0.000958071373687678 4.88420767662161e-05 0.000429035855288225 0.000125049080710649 0.000135209651823214 0.000592736749807897 5.46594087450875e-06
POMP.protein_coding 5.95952263205115e-05 7.2149726542408e-06 3.25182249424792e-05 3.21522728773936e-05 5.8478912250349e-05 2.42379444826973e-08 8.33017261223564e-05 0.000167164720369175 0.000249804078181213 0.000139616179512036
RPL27.protein_coding 0.000182106602366892 9.74766041255441e-05 1.26806134659232e-05 2.01809204045668e-05 2.87251826930886e-07 2.42379444826973e-08 0.000149939956276499 4.36496586723621e-05 5.78784320356383e-05 2.40895067350233e-05
LILRB4.protein_coding 1.39534596863759e-08 0.000261734899812925 0.000736315459119825 4.93201787270017e-08 0.000891972519748193 5.43172335857247e-05 3.93842967814082e-09 0.000103143241575003 0.000323530501605604 0.00112469682576007
TBXAS1.protein_coding 9.517654852077e-05 1.79331690249916e-06 9.40405836515904e-05 0.000253868894518324 0.000202382811354757 2.42379444826973e-08 0.000181171703624156 8.588527772614e-05 0.000248801617541326 1.51411104557029e-08
RPL9.protein_coding 0.000162850827999693 8.64545567181572e-05 0.000141496272404598 3.13003788811999e-05 0.000151233453785128 9.86726719890608e-05 0.000261712590542135 2.89525539752655e-05 8.33956119600262e-05 5.81570052603548e-05
OSBPL8.protein_coding 0.0006983846107628 6.55364980979758e-08 0.000988381940531024 0.000905836820763171 0.00046192873626876 0.000517746732094897 0.000204014595757372 0.000415196919083056 0.000235769629222799 1.51411104557029e-08
FCGRT.protein_coding 1.39534596863759e-08 0.000323875415736734 5.15262635754701e-09 0.000120838921533766 0.000328958938963657 2.42379444826973e-08 0.000548351502517224 7.79391915755126e-08 0.000353148656874984 1.51411104557029e-08
CST7.protein_coding 1.39534596863759e-08 5.95786346345236e-09 3.54036957027055e-05 7.5150501422116e-05 5.38365520796272e-06 2.42379444826973e-08 1.3118909257887e-05 3.71139007502441e-09 5.56912451849765e-05 3.83221505633841e-05
SH3BP5.protein_coding 0.000459082777141454 2.44272402001547e-07 0.000331576658734507 0.000589604802070859 0.000464523268899104 0.00014520952539584 8.76339987683112e-05 0.000481482345822993 0.000176077654756821 1.51411104557029e-08
OS9.protein_coding 1.39534596863759e-08 0.000348183498667619 0.000448283645732948 0.000345514753898316 0.000333962680465034 2.20565294792545e-06 0.000264548259910397 0.000925513054398913 0.000815191879077293 0.000206842709935358
RAP1A.protein_coding 0.000274757574684428 1.91247417176821e-06 0.000163961723323503 0.000193070565105765 1.94589947275761e-07 2.42379444826973e-08 0.000154232844625672 0.000151428426451071 0.000266845909059286 0.000121901080278864
NPTN.protein_coding 1.39534596863759e-08 0.000234209570611776 0.000244033536919784 0.000167782764376648 0.000224899648110952 4.85001269098773e-05 0.000478995755885164 0.000152430501771328 0.00017197667941183 2.65120844079358e-05
GDI2.protein_coding 0.000308804016319185 0.000465553408897631 0.00048806192121321 0.000254272423253363 0.000755018261617919 0.000337658804588456 0.0010152917251576 0.000575491856423361 0.000859573545588638 0.000527380018282588
CELF2.protein_coding 0.000174571734136249 0.000123989096537907 0.000271136351560481 0.000271489649281698 9.22078364448143e-05 2.42379444826973e-08 0.000159864799065414 0.000184274228615037 0.000131969386601807 0.000155514345490525
MAP3K2.protein_coding 0.000424199127925514 4.73113937632752e-05 0.000716117163798241 0.000700978732941652 9.26618796551243e-09 0.000202895833264659 0.000455719636487352 0.000226621189371066 3.80114848087935e-05 7.64777489117554e-05
LAMTOR4.protein_coding 3.79673638066288e-05 3.81362840295585e-05 1.75240822420174e-05 2.11673239791068e-05 5.99615023248309e-05 3.00792891030273e-05 2.32800578274904e-05 4.6058350831053e-06 1.18563753862959e-05 1.51411104557029e-08
TNFSF15.protein_coding 8.52695921434431e-05 2.23479458514098e-05 0.000142063061303929 0.000324665769254629 9.26618796551243e-09 0.000107398332002832 3.93842967814082e-09 5.64502430411213e-06 1.00246063988667e-07 1.51411104557029e-08
NDUFA1.protein_coding 4.67580434090457e-05 2.65184502758264e-05 4.3132635239026e-05 1.05859038158592e-05 1.21387062348213e-06 3.63811546685287e-05 5.37241192395188e-05 4.05692049100919e-05 9.11327854442425e-09 4.6937442412679e-07
NFIL3.protein_coding 0.000399082900490037 5.95786346345236e-09 0.000170505558797588 0.00114979235935737 8.18297059234403e-05 2.42379444826973e-08 0.000247731165184735 4.1051685619845e-05 0.000513815757613183 0.000297840783774132
PAK2.protein_coding 0.000562617448014363 0.000117912075805186 0.000712613377875109 0.00072725293724531 0.000287075769359541 2.42379444826973e-08 0.000588287179453571 0.000434087894564931 0.000416577075544176 5.92168829922541e-05
KIAA0040.protein_coding 1.39534596863759e-08 1.25115132732499e-07 0.000166795667820154 0.000421153973455091 7.57140218662021e-05 2.42379444826973e-08 3.93842967814082e-09 3.71139007502441e-09 7.46468645573789e-05 0.00066592117895227
LY6E.protein_coding 1.39534596863759e-08 0.000283123629646719 5.15262635754701e-09 4.48365261154561e-09 9.26618796551243e-09 2.42379444826973e-08 0.000738971498939239 0.00029721182859803 5.23193321235395e-05 0.00101598365268812
PPP1R12A.protein_coding 0.000426989819862789 5.95786346345236e-09 0.000420665568456495 0.000548624217201332 0.000354718941507781 3.46844985547399e-05 3.93842967814082e-09 0.000428557923353144 1.00337196774111e-05 0.000297083728251347
IGF2R.protein_coding 0.00136759253732139 0.00329631307628775 0.00102311064218089 0.00142934809968724 0.00117181139630667 0.00085465416040439 0.000171325629428804 0.00087485257987483 0.000146824030629219 0.000593698082078567
REL.protein_coding 0.000792989067436429 5.95786346345236e-09 0.000482909294855663 0.00081042469318948 0.000100732729373086 9.33403242028674e-05 0.000348200506274107 0.000335921627080535 0.000165415118859844 0.000610050481370726
SON.protein_coding 0.000655547489525626 0.000270671695008104 0.00107252432894977 0.000502218412671835 0.000426717221999813 0.000191261619912965 0.000352335857436156 0.00105682203525328 0.000404365282294648 0.00054615499524766
EIF5.protein_coding 0.000257873888463913 6.46487764419216e-05 0.000734357461103957 0.000326279884194786 6.11661067603476e-05 0.000339840219591899 0.000545870291819995 0.000235899664558627 0.000256456771518642 0.000225920509109543
EHD1.protein_coding 1.39534596863759e-08 0.000256074929522646 5.15262635754701e-09 0.00177297523583609 0.000492692480314262 0.000491812131498411 0.000294913552728863 8.7555403259901e-05 0.00101559287426918 0.000394743890690631
CD58.protein_coding 9.9223051829819e-05 6.55364980979758e-08 0.000143042060311862 8.29968934923208e-05 1.21387062348213e-06 2.42379444826973e-08 8.3459263309482e-05 4.31300640618587e-05 0.000137710752084795 2.48465622578085e-05
ATP6AP1.protein_coding 1.39534596863759e-08 0.000179635541286552 0.000210902149440757 6.12511783263246e-05 1.00167491907189e-05 3.75930518926635e-05 0.00039384690624376 0.00012084657223287 0.000120760053992165 1.22642994691193e-06
QPCT.protein_coding 9.36277144955823e-06 5.95786346345236e-09 3.24151724153282e-05 6.38068603149055e-05 9.26618796551243e-09 2.08688701996024e-05 1.20949175415705e-05 3.71139007502441e-09 4.47553109316674e-05 2.43771878336817e-06
ATP5B.protein_coding 1.60604320990187e-05 0.000204658567833052 0.000169938769898258 1.86564785166413e-05 0.000306905411605737 0.000197805864923293 0.000310352197067174 0.000103737063987007 0.000269215361480836 8.19285486758084e-05
CHMP1B.protein_coding 0.000424757266312969 5.95786346345236e-09 0.000259903626101029 0.000283819693963449 0.00017458424745822 0.000831143354256174 0.000293023106483355 0.000151354198649571 0.000432251914640586 1.51411104557029e-08
GLRX.protein_coding 1.39534596863759e-08 0.000181065428517781 2.40679177161021e-05 6.51967926244848e-05 0.000152901367618921 6.69209647167273e-05 0.000375139365272591 0.000142001495660509 0.000243698181556449 0.000161570789672806
GNB2L1.protein_coding 8.84788878713095e-05 0.000304095309038072 0.000317613041305555 6.62728692512557e-05 0.000553200687729058 0.000166296537095786 0.000630428377009679 0.000216414866664749 0.00109779464673989 0.00012311236911532
CYBA.protein_coding 7.53626357661162e-05 0.000302844157710747 5.15262635754701e-09 0.000229119132102592 0.000565246732084224 2.42379444826973e-08 0.000566074436068857 0.000171284363352452 0.000647780952216219 0.000328123004685538
ADAM17.protein_coding 0.000113176511516195 0.000135309037118467 0.000392995964916468 0.000171235176887538 0.000272991163651962 1.23613516861756e-06 0.000394043827727666 0.000360528143277947 5.89720254609692e-05 0.000134468201957098
CYB5R4.protein_coding 0.000147641556941543 1.25115132732499e-07 0.000174370028565748 0.000260459863857296 1.40012100158893e-05 5.08996834136643e-07 0.000115124237921734 3.71139007502441e-09 6.47042776654121e-07 9.35872037266997e-05
F11R.protein_coding 0.000113874184500514 8.94334884498833e-05 0.00019699005827538 0.00021808934667819 8.22003534420609e-05 0.000319965105116087 0.00025962522281272 1.89280893826245e-07 9.11327854442425e-09 1.51411104557029e-08
MAP3K13.protein_coding 3.02929609791221e-05 5.95786346345236e-09 3.47338542762244e-05 2.25124197625705e-05 9.26618796551243e-09 7.68585219546332e-05 1.31976778514499e-05 1.2622437645158e-05 1.00246063988667e-07 2.87832509762912e-05
CD52.protein_coding 4.75952509902282e-05 0.000129589488193552 5.15262635754701e-09 4.48365261154561e-09 0.000213502236913372 2.42379444826973e-08 0.000397549030141212 5.1369350028413e-05 0.000154843715748312 7.72196633240848e-07
TMEM127.protein_coding 2.24790235547516e-05 0.000345800353282238 0.000328742714237857 0.000333588237951605 0.000301901670104361 0.00041740164193653 0.000482304036814802 0.000213891121413732 0.000568859960021505 0.000100552114536323
RMND5A.protein_coding 0.00016940895405229 5.95786346345236e-09 0.000201009106834266 0.000220241499931732 0.000125288127481694 0.000522109562101783 9.27933416466758e-05 3.71139007502441e-09 0.000168057969637727 1.51411104557029e-08
ZNF207.protein_coding 0.000184339155916712 4.82586940539641e-07 0.000406186688391788 0.000130389101596358 0.000250103679377146 0.000244342718330071 0.000169868410447892 0.000221351015464531 0.000137346220943018 0.000197909454766493
DDX58.protein_coding 1.53488056550135e-07 5.95786346345236e-09 5.15262635754701e-09 0.000120076700589803 4.25410689496676e-05 2.6661738930967e-07 4.08848384887798e-05 3.97155851928362e-05 1.61396163021753e-05 0.00250859432141131
TMEM176B.protein_coding 4.32557250277653e-07 6.17890019794644e-05 1.24745084116213e-05 5.42521965997019e-07 0.000268543393428516 2.42379444826973e-08 4.33227264595489e-08 1.89280893826245e-07 0.000419584457463836 0.000446980721762805
SUB1.protein_coding 8.38742461748056e-05 1.63900823879574e-05 4.7512367642941e-05 5.44808628828907e-05 8.72967568230927e-05 1.47851461344453e-06 8.20020443285699e-05 2.91010095782664e-05 3.51863684600219e-05 0.000150366367935586
SEMA4D.protein_coding 1.39534596863759e-08 5.95786346345236e-09 0.000186118016660956 0.000543647362802517 8.22003534420609e-05 2.42379444826973e-08 0.000125206617897775 1.36245129654146e-05 0.000216905142635841 0.000512693141140556
NPM1.protein_coding 0.000249780881845815 0.000343655522435395 0.00043267118786958 4.37200966151813e-05 0.000420416214183265 0.00021962001495772 0.000553865304066621 0.000529953100202811 0.000613606157674628 7.57206933889703e-05
LYST.protein_coding 0.000264850618307101 6.55364980979758e-08 0.000456527847905023 0.000964393323869957 1.02854686417188e-06 1.23613516861756e-06 0.000107601837236485 0.000635096781028253 9.11327854442425e-09 7.01184825203601e-05
ANXA1.protein_coding 0.00187912636942393 0.0025798799948076 0.00143743332759125 0.000304399659450443 0.00102105051810778 0.00320258384244328 0.000359818873824623 0.00073040527815488 0.000699635507133993 0.000573863227381596
SLC15A4.protein_coding 3.48976026756261e-05 3.04446822982416e-06 8.78574320225341e-05 9.70307261664586e-05 1.01928067620637e-07 6.326103509984e-06 6.47123380415317e-05 3.71139007502441e-09 2.34302391377147e-05 5.02836278233894e-05
CXCL9.protein_coding 1.39534596863759e-08 5.95786346345236e-09 0.000192919483452918 4.48365261154561e-09 0.000173750290541324 2.42379444826973e-08 0.000103151411700186 3.71139007502441e-09 9.11327854442425e-09 0.00371912610234476
MDM4.protein_coding 0.000151827594847456 2.44272402001547e-07 0.000157984676748749 0.000161954015981639 9.26618796551243e-09 1.79603168616787e-05 5.39604250202073e-05 7.56418411190726e-05 0.000133792042310692 1.51411104557029e-08
SPAG9.protein_coding 0.000788523960336789 5.95786346345236e-09 0.00119763009691101 0.00120978363129985 0.000284944546127473 0.000759641418032217 0.000143953543165725 0.000241949230380917 0.000458498156848528 1.51411104557029e-08
NCSTN.protein_coding 1.53488056550135e-07 0.00023492451422739 0.00013670432989208 0.000158501603470749 0.000145766402885476 2.42379444826973e-08 0.000464226644592136 9.00049207094171e-05 9.11327854442425e-09 0.000153091767817612
IRF2BP2.protein_coding 0.000285780807836665 5.95786346345236e-09 0.000139383695598004 0.000348787820304745 0.000410316069300856 0.000440427689195093 0.000199367248737166 4.86192099828199e-07 0.000499052246371215 1.83207436514005e-06
VAMP3.protein_coding 3.75487600160376e-05 0.000200428484774001 0.000303546371349452 9.81068027932295e-05 0.00039827002494569 2.42379444826973e-08 0.000404913893639335 3.71139007502441e-09 2.0513990003499e-05 0.000106911380927718
CYB561A3.protein_coding 1.39534596863759e-08 2.62801357372884e-05 2.5149969251187e-05 3.18832537207009e-05 0.000102122657567913 5.08996834136643e-07 2.63520329764402e-05 3.71139007502441e-09 1.91378849432909e-07 2.80261954535061e-05
PSENEN.protein_coding 1.42464823397898e-05 9.83643257815984e-06 1.13924568765364e-05 7.22316435719997e-06 9.26618796551243e-09 5.08996834136643e-07 1.65059587810882e-05 3.71139007502441e-09 2.2427778497828e-05 1.98499958074265e-05
PLBD1.protein_coding 1.39534596863759e-08 0.000431176536713511 3.65836471385838e-07 0.000205086754104708 0.000683205304885197 0.00010036932810285 0.000950268251171494 0.000437576601235454 6.94522957870571e-05 0.0001883705551794
COX7A2.protein_coding 1.82929856488388e-05 3.0385103663607e-07 5.02432596124409e-05 5.07101110365808e-06 9.26618796551243e-09 5.84376841477832e-05 6.12465199247678e-05 3.71139007502441e-09 7.02633775775108e-06 2.43923289441374e-05
SEPT2.protein_coding 3.05720301728496e-05 0.000159378805510814 0.000179265023605418 0.000105101300867241 0.000523456224359763 3.65992961688729e-06 0.00045063906220255 0.000173177172290714 0.000247799156901439 0.000127351880042917
OLR1.protein_coding 0.00212540493288846 0.00467174543546036 0.00083442146496752 0.000464197038525929 0.000967399289787464 0.000906523361597362 3.93842967814082e-09 0.00116983386303777 0.000401175634804099 1.37784105146896e-06
SEPT7.protein_coding 0.000228711157719387 5.95786346345236e-09 0.000277010345608085 0.000145902539632306 9.26618796551243e-09 2.42379444826973e-08 7.39282634883812e-05 0.0003610848517892 0.000296828595470442 0.00012977445771583
TRMT112.protein_coding 0.000138292738951672 3.09272692387812e-05 1.47931902725175e-05 3.03139753066599e-05 4.39309971444945e-05 5.1166300802974e-05 0.000114021477611855 7.12252869297936e-05 8.38512758872473e-05 1.45506071479305e-05
SH3GLB1.protein_coding 0.00019578099285954 5.95786346345236e-09 0.000343736856938319 0.000297180978745855 0.000335259946780206 2.42379444826973e-08 0.000192396228206857 0.000239091460023148 0.000115838883578177 0.000351591725891877
XRCC5.protein_coding 5.87440652796426e-06 0.000251249060117249 0.000229503130591501 0.000209839425872946 0.000252790873887144 0.00015635897985788 0.000377935650344071 0.000198637308205382 0.000373744666385382 0.000167930056064201
VAMP5.protein_coding 2.94417999382531e-06 2.44272402001547e-07 1.09802467679327e-05 4.48365261154561e-09 1.95516566072312e-06 4.14468850654124e-06 3.11529787540938e-06 4.86192099828199e-07 2.105167343762e-06 6.76959048474477e-05
SERP1.protein_coding 0.000193269370115993 0.000102779102608017 0.00015319273423623 0.000209749752820715 9.26618796551243e-09 2.13536290892563e-05 0.000267265776388314 6.63262520307613e-05 0.000269033095909948 6.25479272925087e-05
SLC44A2.protein_coding 0.000156711305737688 5.95786346345236e-09 5.15262635754701e-09 0.000223290383707583 0.000165318059492707 0.000212591011057738 0.000156202059464743 0.000117617662867599 0.000267757236913728 1.51411104557029e-08
SPECC1L.ADORA2A.protein_coding 4.13161941313591e-05 1.62709251186884e-05 3.11270158259415e-05 0.000213785040171106 9.26618796551243e-09 3.65992961688729e-06 3.93842967814082e-09 3.71139007502441e-09 0.000101713301834319 7.72196633240848e-07
HNRNPA2B1.protein_coding 0.000989453779820601 0.000145377826371701 0.000318334408995612 0.000333857257108297 0.00014094798514341 2.42379444826973e-08 0.000109177209107741 0.000753044757612529 0.000385774194064022 0.000526925784968917
TNFAIP8.protein_coding 8.08044850438028e-05 5.95786346345236e-09 6.3846193196365e-05 8.95878628312928e-05 9.26618796551243e-09 2.42379444826973e-08 4.71075573802422e-05 3.31093108592928e-05 4.00164060885668e-05 0.000233339653232837
PPCDC.protein_coding 8.51300575465793e-05 1.25115132732499e-07 6.84320306545818e-05 0.000146799270154615 9.26618796551243e-09 2.6661738930967e-07 5.55318584617854e-07 2.57607585107445e-05 7.27330760630498e-05 4.6937442412679e-07
KIAA0226L.protein_coding 4.32557250277653e-07 6.4708355076556e-05 5.15262635754701e-09 0.000391786048849467 0.000121952299814109 1.06889335168695e-05 4.95099994839082e-05 3.71139007502441e-09 9.11327854442425e-09 2.45437400486944e-05
ZFYVE16.protein_coding 0.000274338970893836 4.41537261276454e-05 0.000302670424868669 0.000315250098770383 0.000240374182013358 0.000159994671530285 0.000169198877402608 9.66111950429606e-05 0.000265661182848511 0.000266195862921713
EIF1B.protein_coding 3.71301562254463e-05 5.95786346345236e-09 2.10793944287248e-05 3.04484848850062e-05 6.86624528244471e-06 8.26513906859978e-06 3.81673220108626e-05 6.68421352511897e-06 2.38859030649359e-05 1.47020182524875e-05
COX4I1.protein_coding 0.00016201362041851 0.000162417315877175 6.86896619724592e-05 1.73562192592931e-05 0.000132793739733759 2.42379444826973e-08 0.00030743775910535 0.000102846330369001 0.000281518287515809 6.22451050833947e-05
HLA.DQB1.protein_coding 1.39534596863759e-08 0.0018505779282464 0.000475489512900796 4.48365261154561e-09 0.000913377413948527 2.42379444826973e-08 0.000105356932319945 0.000623739927398678 0.000213897760716181 9.23607737797878e-07
UBE2V1.protein_coding 0.000128804386364936 3.19996846622026e-05 4.74608413793655e-05 1.97773916695277e-05 0.0001453030934872 6.47395497132845e-05 8.18051228446628e-05 0.000112421716762565 0.000189109643075347 7.55692822844133e-05
TOP1.protein_coding 0.000592338317146343 6.01744209808688e-07 0.000439987917297297 0.000481593610658726 0.000166800649567189 0.00078339460362526 2.84000164090734e-05 0.000703200788904951 0.000120577788421277 0.00119298323391529
SEP15.protein_coding 5.16417542992772e-05 5.23159990725752e-05 0.000121401029610165 3.79810212724029e-05 0.000114168701923079 1.09313129616965e-05 0.000179911406127151 3.71139007502441e-09 7.61049891244868e-05 5.16463277644026e-05
RBM8A.protein_coding 0.000133269493464576 2.18117381396991e-05 0.00012907844288291 5.69917083453562e-05 0.000267802098391275 3.41755017206032e-06 8.01509823798437e-05 0.000194257867916853 0.000123585170340937 3.65052173086997e-05
SRP9.protein_coding 0.000118897429987609 5.95786346345236e-09 1.24745084116213e-05 1.55179216885593e-05 0.000213780222552337 2.91097713237194e-05 0.000193144529845704 3.37736496827222e-07 0.000172705741695384 5.78541830512409e-05
GOLGA7.protein_coding 3.3223187513261e-05 5.95786346345236e-09 8.71360643324775e-05 9.0888122088641e-05 7.50561225206508e-07 2.01417318651215e-05 8.8776143374972e-05 2.00081038944566e-05 9.11327854442425e-09 5.27062054963018e-05
SP140.protein_coding 0.0001081532660291 2.1454266331892e-05 5.15262635754701e-09 0.000151596778448969 7.69186263017187e-05 1.5778901858236e-05 3.93842967814082e-09 8.73698337561497e-05 7.15483498522746e-05 0.000407462423473421
C18orf32.protein_coding 2.40139041202529e-05 2.97356965460907e-05 4.79245777515447e-05 3.13003788811999e-05 9.26618796551243e-09 5.08996834136643e-07 6.80206189711701e-05 3.1624754829283e-05 2.28834424250493e-05 3.71108617269278e-05
SF3B2.protein_coding 0.000273780832506382 0.000229443279841014 0.000258615469511642 0.000172983801406041 0.000375104555031909 2.42379444826973e-08 6.10102141440794e-05 0.000771044999476397 0.000501239433221877 0.00023985033072879
EMP3.protein_coding 0.000212943748273782 5.95786346345236e-09 0.000545256073781982 4.48365261154561e-09 0.000182460507228905 2.42379444826973e-08 3.93842967814082e-09 0.000325418393168216 0.000947972347469553 1.51411104557029e-08
SSR2.protein_coding 1.24325325805609e-05 1.31668782542297e-06 4.64818423714316e-05 1.93738629344886e-05 8.57215048689556e-05 2.42379444826973e-08 5.69930158723758e-05 1.40698797744176e-05 7.89301054732583e-05 2.36352734213522e-05
GPR84.protein_coding 2.02464700049314e-05 1.24578925020789e-05 7.83765995246475e-05 0.000191859978900648 9.26618796551243e-09 2.6661738930967e-07 5.36020279194965e-06 3.71139007502441e-09 1.01157391843109e-06 0.000148246612471787
MMP9.protein_coding 1.39534596863759e-08 8.50842481215632e-05 0.000425251405914712 0.000223200710655352 8.95206419348156e-05 2.42379444826973e-08 1.50054170737165e-06 3.71139007502441e-09 0.000279877897377812 9.55404069754854e-06
CD9.protein_coding 1.39534596863759e-08 0.000430282857193993 0.000364141257314205 4.48365261154561e-09 0.000348510595570888 0.000414977847488261 0.000794897200368839 3.91217627808323e-05 0.00053222458027292 1.51411104557029e-08
TMEM33.protein_coding 5.75022073675551e-05 7.86497555810345e-05 0.000140877957241693 3.52011566532446e-05 9.26618796551243e-09 5.08996834136643e-07 0.000236979252163411 8.3769785383376e-05 1.91378849432909e-07 5.73999497375698e-05
ZFAND6.protein_coding 0.000178897306639025 5.95786346345236e-09 0.000220692139520096 0.000112633837254637 0.000106107118393083 0.000310754686212662 0.000205314277551159 3.71139007502441e-09 1.00246063988667e-07 5.40689054373151e-05
LAMTOR1.protein_coding 8.26184348030317e-05 2.93782247382836e-05 5.15262635754701e-09 3.24212920340863e-05 9.21151745651591e-05 2.42379444826973e-08 9.5904701092407e-05 1.4589474384921e-05 5.8151830391971e-05 1.51411104557029e-08
SECTM1.protein_coding 1.39534596863759e-08 5.95786346345236e-09 5.15262635754701e-09 0.000654931620621079 0.000233702526678189 2.42379444826973e-08 0.000231544219207577 3.71139007502441e-09 0.000377207712232263 0.000915143857053139
ERO1A.protein_coding 0.000186571709466532 5.95786346345236e-09 0.000154429364562041 0.000120390556272611 2.35453836203671e-05 0.00107837038797969 0.00020058816193739 8.13165565437849e-06 0.000142996453640561 0.000268467029490068
ADAM19.protein_coding 0.000150571783475682 5.42165575174165e-07 1.74210297148665e-05 0.000145454174371151 4.20777595513919e-05 2.42379444826973e-08 3.93842967814082e-09 3.71139007502441e-09 0.000496865059520554 0.000484682086797506
CHD1.protein_coding 0.000151408991056865 6.55364980979758e-08 0.000330649185990149 0.00134173752765764 9.26618796551243e-09 2.42379444826973e-08 3.93842967814082e-09 0.000359377612354689 0.000368732363185949 0.000790381106898147
PSMA4.protein_coding 1.39534596863759e-08 6.44045040399199e-06 7.61094439273269e-05 9.64433676743461e-06 0.000237131016225429 7.58890041753253e-05 7.84574576182432e-05 0.000163638899797901 0.000166144181143398 0.000437441822175713
ARHGAP26.protein_coding 0.000643687048792207 1.25115132732499e-07 0.000736521564174127 0.00184130610163605 0.000300789727548499 0.000227133777747356 5.24244374457324e-05 0.000353810527242152 0.000311409841141521 5.28576166008589e-05
JAK3.protein_coding 1.39534596863759e-08 5.04094827642704e-05 1.59731417083957e-07 0.00039600068230432 0.000130569854622036 2.42379444826973e-08 7.91624365306304e-07 3.71139007502441e-09 0.00034039006691279 0.00057976826045932
C1orf43.protein_coding 1.39534596863759e-08 0.000169983802475759 0.000305555895628895 0.000169307206264574 5.86642360096593e-05 2.42379444826973e-08 0.000346703902996414 6.25406341542363e-05 0.000278237507239817 0.0002077511765627
JAK1.protein_coding 0.000549222126715442 0.000215799772509708 0.00115074119705733 0.000676273807052036 0.000485186868062197 0.000105459296444216 0.000193577757110299 0.00036858185974075 0.000271584813902387 0.000402314445918482
MTHFS.protein_coding 1.39534596863759e-08 1.18621061557336e-05 9.22835380636669e-06 2.82963316314643e-05 9.26618796551243e-09 2.42379444826973e-08 4.6512854498843e-06 8.24299735662923e-06 9.11327854442425e-09 7.88851854742122e-06
VAMP8.protein_coding 7.99672774626203e-05 0.000149488752161483 3.36518027411395e-05 4.48365261154561e-09 0.000162908850621674 3.58963957788747e-05 0.00018830026134159 0.000100619496323987 0.000236680957077242 3.18114730674318e-05
PFDN5.protein_coding 0.000141362500082674 8.15095300434917e-05 4.53997908363467e-05 3.11210327767381e-05 0.000232868569761293 4.62944739619519e-06 0.000186015972128269 3.71139007502441e-09 7.82921759751487e-05 3.02973620218615e-05
N4BP1.protein_coding 1.39534596863759e-08 2.07989013509122e-05 0.000227802763893511 0.000641480662786442 0.000101196038771361 3.80778107823175e-05 0.00012619122531731 3.71139007502441e-09 0.00020378202153187 0.000498914730625866
PXN.protein_coding 1.42464823397898e-05 2.2943732197755e-05 6.92564508717894e-05 0.000440568189263083 0.000112222802450321 1.5051763523755e-05 3.93842967814082e-09 3.71139007502441e-09 0.000155208246890089 1.51411104557029e-08
MYO1F.protein_coding 0.000254943661929774 8.25223668322786e-05 5.15262635754701e-09 0.00145750543808774 0.000570250473585601 7.97670752925568e-05 0.000140369572158617 0.000472946148650436 0.000685145394248358 6.04281718287104e-05
CHCHD2.protein_coding 2.61069230732093e-05 6.13719515370227e-05 6.41038245142423e-05 1.11687786553601e-05 9.26618796551243e-09 5.89224430374372e-05 0.000165929980769751 3.71139007502441e-09 0.000178355974392927 7.28438824023867e-05
SNX20.protein_coding 1.39534596863759e-08 2.34203612748312e-05 8.80120108132605e-05 0.000161236631563792 3.9853874439669e-05 2.42379444826973e-08 0.000112091647069566 3.79341179568245e-05 0.000213715495145293 0.000499368963939538
HSBP1.protein_coding 5.03859429275034e-05 3.14634769504919e-05 5.12222586203748e-05 2.33194772326487e-05 2.87251826930886e-07 2.4504561872007e-05 7.06593668555244e-05 3.67464731328167e-05 9.01394380829001e-05 4.36215392228801e-05
RNF24.protein_coding 1.39534596863759e-08 5.95786346345236e-09 0.00018003791755905 0.000428417490685794 3.93905650413934e-05 7.51376278963616e-07 6.69926888251753e-06 3.71139007502441e-09 0.000167420040139617 0.000106457147614047
TOR1AIP2.protein_coding 3.69906216285825e-05 2.90207529304764e-05 0.000234552704421897 0.000169845244577959 6.57899345551383e-07 0.000538591364350017 0.000189993786103191 0.000264848507143817 0.000124587630980824 7.13146302463607e-06
CLTC.protein_coding 6.29301031855553e-06 0.00091835103212001 0.00120000030503548 0.000321751395057125 0.000867787769158205 6.71633441615543e-05 0.000968778870658755 0.000411262845603531 0.000452665658580096 0.000349017737114408
INSIG1.protein_coding 0.000115548599662879 5.95786346345236e-09 0.000297363219720395 0.000351119319662748 8.45169004334389e-05 9.23708064235594e-05 9.58653167956256e-05 3.71139007502441e-09 0.000926465010104712 0.000371729402797962
CREG1.protein_coding 0.000107595127641645 0.000326139403852845 0.000901817817724235 0.000171997397831501 0.000141040647023065 9.93755723790589e-07 0.000783593907192575 0.000181973166768522 9.11327854442425e-09 0.000127957524461145
ABTB1.protein_coding 2.68045960575281e-05 7.87033763522056e-06 2.89629127557717e-05 0.000175853339077431 9.26618796551243e-09 6.86176208305161e-05 1.31976778514499e-05 3.71139007502441e-09 2.50706292757111e-05 1.51411104557029e-08
PDIA6.protein_coding 1.39534596863759e-08 0.000348362234571523 0.000413245786501628 4.48365261154561e-09 0.000604164721539376 3.20183246616431e-05 0.000315984151506916 0.000226843872775567 0.000453850384790871 0.000291027284069065
RPS2.protein_coding 0.000122106725715475 0.000440947432793572 0.000186221069188106 7.47469726870769e-05 0.000639468897687979 0.000379348069098696 0.000879022058293926 0.000339002080842805 0.00170811091085998 0.000275886173613363
ETV6.protein_coding 0.000248943674264633 1.19216847903682e-05 0.000239653804515869 0.000364749623601847 0.000174213599939599 0.000141573833723435 0.000282980110804096 0.000159927509722877 5.08612075564317e-05 0.000920897479026306
HIAT1.protein_coding 6.71300945511545e-05 5.95786346345236e-09 0.000124595657951844 0.000127878256133892 2.95684057979502e-05 2.42379444826973e-08 0.000130169039292232 1.596268871268e-05 6.47042776654121e-07 0.000264076107457914
RRAGC.protein_coding 9.04323722274022e-05 5.9465435228718e-05 0.000324259929306791 0.000248354001806123 0.00018199719783063 1.26279690754853e-05 0.000149939956276499 4.69156819383836e-05 2.37947702794917e-05 0.000222740875913845
DDOST.protein_coding 1.39534596863759e-08 0.000148237600834158 0.000173287977030663 4.48365261154561e-09 0.00040549765155879 5.84134462033005e-06 0.000301057503026762 0.000141964381759759 8.08438939675873e-05 2.43923289441374e-05
XRN1.protein_coding 1.39534596863759e-08 5.95786346345236e-09 0.000292365172153575 0.000208359820511136 8.26636628403364e-05 7.51376278963616e-07 0.000176878815274982 5.092398321941e-05 0.000169424961419391 0.00222621261141245
ZFAND5.protein_coding 0.000334896985932708 0.000128695808674034 0.000502025538642163 0.000230957429673326 9.26618796551243e-09 0.000485752645377737 0.000395067819443983 0.000248703960317461 0.00012750388011504 1.07501884235491e-06
STOM.protein_coding 1.39534596863759e-08 0.000667703716212569 0.000412215261230118 4.48365261154561e-09 0.000416802400876715 2.42379444826973e-08 0.00128653137709116 0.000321781230894692 0.000465241982971401 0.00103657556290788
RPL38.protein_coding 0.000199967030765453 4.68347646861989e-05 3.80830614086299e-05 2.56958131167679e-05 6.71891289379307e-05 8.14637314063456e-05 0.000246549636281293 7.79391915755126e-08 0.000119757593352279 5.30090277054159e-05
COPA.protein_coding 1.39534596863759e-08 0.000256313244061184 0.000537063397873482 0.000243466820459538 0.000750199843875852 0.000162903224868209 0.000384434059313003 0.000301331471581307 0.000361077209208633 0.00027603758471792
IST1.protein_coding 1.61999666958824e-05 3.51573522978323e-05 0.0001471641613979 0.000139490916397795 0.000270767278540239 0.000200956797706043 0.000232686363814237 8.46976329021321e-05 0.000334375303073469 8.87420483808747e-05
C16orf72.protein_coding 0.000222711170054246 2.62205571026538e-05 0.00023486186200335 0.000773838087879268 0.000296527281084363 0.000492054510943238 0.000398573021857528 6.61035686262598e-05 0.000361077209208633 0.000130380102134058
RYBP.protein_coding 0.000210153056336507 5.95786346345236e-09 0.000130881862108051 0.000245215444978041 9.26618796551243e-09 6.11038580408799e-05 6.73117016291046e-05 4.88827186781466e-05 9.11327854442425e-09 2.56036177805936e-05
RAB33B.protein_coding 2.28976273453428e-05 5.95786346345236e-09 3.21575410974509e-05 5.76194197109726e-05 3.71574137417048e-06 2.6661738930967e-07 2.61157271957518e-05 4.08252908252686e-08 9.11327854442425e-09 3.96848505043973e-05
ATF6.protein_coding 4.0758055743904e-05 0.000130661903616974 0.000269229879808189 0.000293056018343232 1.01928067620637e-07 2.42379444826973e-08 0.000322561329069411 0.000120289863721616 8.09350267530316e-05 0.000237427753055877
CREBRF.protein_coding 3.12697031571684e-05 5.95786346345236e-09 0.000377589612107402 0.000582161938735693 7.39534461527548e-05 2.42379444826973e-08 9.64560812473466e-05 0.000113980500594075 9.11327854442425e-09 0.000285425073200456
EIF2AK2.protein_coding 1.39534596863759e-08 5.95786346345236e-09 5.66788899330172e-08 9.33048108462641e-06 5.65330127775914e-05 2.42379444826973e-08 0.000316141688694042 0.000363534369238716 6.34375319477371e-05 0.00250480904379739
KPNB1.protein_coding 9.36416679552687e-05 0.000194708935849087 0.000370633566524714 0.000599917203077414 0.00076771293913067 0.000247736030557649 0.000541656172064384 0.000582209472459155 0.000334466435858914 0.00138027877025233
MX2.protein_coding 1.39534596863759e-08 5.95786346345236e-09 5.15262635754701e-09 0.000711246297422092 6.43166106686218e-05 2.42379444826973e-08 7.66851642630798e-05 3.71139007502441e-09 9.57805575018988e-06 0.00211886213828152
RAB18.protein_coding 0.000101595139976503 5.15414768223264e-05 0.000129181495410061 4.22404912533712e-05 5.06026524796634e-05 2.42379444826973e-08 7.53067138757305e-05 7.16335398380462e-05 4.56575255075654e-06 4.45300058502223e-05
DYSF.protein_coding 4.32557250277653e-07 3.78979694910204e-05 0.000197247689593257 0.00152242872790292 0.000108145679745496 8.31603875201345e-05 3.93842967814082e-09 3.71139007502441e-09 0.000218272134417505 0.000768880730051049
VPS18.protein_coding 0.000104525366510642 0.000103911096666073 0.000148349265460136 0.000262612017110838 0.00023407317419681 0.00014836045817859 0.000229299314291036 3.71139007502441e-09 9.11327854442425e-09 1.51411104557029e-08
CD22.protein_coding 1.27116017742885e-05 5.95786346345236e-09 4.48330019370165e-05 6.78869841914121e-05 0.000212946265635441 0.000136483865382068 3.93842967814082e-09 3.77856623538235e-05 9.11327854442425e-09 3.95334393998403e-05
PPP2CA.protein_coding 0.000142478776857584 7.90668060234762e-05 0.000294889959068773 0.000208942695350637 5.23632281931108e-05 0.000128970102592432 0.000357101357346706 0.000236122347963128 0.000250350874893878 0.000186553621924715
NSMAF.protein_coding 9.36416679552687e-05 1.72837619074753e-05 0.000306998631009008 0.000245753483291427 1.30653250313725e-06 2.42379444826973e-08 0.000188142724154465 6.8849997281778e-05 3.38102633998139e-06 3.19628841719888e-05
DBI.protein_coding 8.34556423842143e-05 8.67524498913297e-05 2.1646183328055e-05 4.48365261154561e-09 9.26618796551243e-09 2.42379444826973e-08 2.65095701635658e-05 6.74767829540188e-05 9.11327854442425e-09 3.58995728904716e-05
ABI1.protein_coding 9.32230641646775e-05 7.88284914849381e-05 0.00023269775893318 0.000137159417039792 9.28564696024001e-05 3.41755017206032e-06 0.000155099299154864 0.000198563080403881 0.000208156395233194 0.000315555883007304
PPIB.protein_coding 1.39534596863759e-08 0.000391437587412283 0.000284275548772226 1.84771324121795e-05 0.000626310910776951 5.08996834136643e-07 0.000417004872751228 0.000103477266681756 0.00043835781126535 0.000199726388021177
ANPEP.protein_coding 1.39534596863759e-08 0.000907567299251161 0.000991112832500525 0.000483252562124997 0.000559779681184572 0.000226649018857703 0.000450245219234736 0.000812872365621922 0.00150506706489021 1.51411104557029e-08
PITPNA.protein_coding 0.000257734353867049 0.00017302231284212 0.000685149879389383 0.000643094777726599 0.000262705695010243 2.4504561872007e-05 0.00033205294459373 0.0003154347538664 0.000321890111467608 0.000355982647924031
RPL36.protein_coding 0.000602105738926806 5.95786346345236e-09 0.000181274547884861 4.48365261154561e-09 2.54912830931247e-05 0.000738796785777097 0.000489117520157986 0.000468418252758907 0.000715948275728513 0.00018988466622497
RPL8.protein_coding 0.000212246075289464 0.000201560478832057 0.000161643041462607 2.69960723741161e-05 0.000216282093303026 0.000188595446019868 0.000448748615957043 0.000156587258655355 0.000837975075438353 3.22657063811029e-05
PTTG1IP.protein_coding 1.53488056550135e-07 0.00038375194354443 0.000301536847070009 0.000203965840951821 0.000653275517756592 0.000526472392108668 0.000565759361694606 0.000125671379330402 0.000343215183261561 0.000297537961565018
SLC20A1.protein_coding 0.000147222953150952 4.27834175310514e-05 0.000167723140564513 0.000246515704235389 0.000194691875343382 0.000115154474237295 3.93842967814082e-09 3.71139007502441e-09 7.29153416339383e-05 7.19354157750446e-05
ICAM3.protein_coding 1.7037174277065e-05 5.95786346345236e-09 5.15262635754701e-09 0.000475047477845869 7.50561225206508e-07 2.42379444826973e-08 2.7214549075953e-06 3.71139007502441e-09 0.000319520659046058 7.66291600163125e-05
RP2.protein_coding 0.000229408830703706 2.88420170265728e-05 0.000287779334695358 0.00023279572724406 0.000137612157475825 2.42379444826973e-08 0.000280774590184337 3.40742722787991e-05 0.000115474352436399 0.000208811054294599
ANXA11.protein_coding 0.000217548389970287 0.000272578211316409 0.000211056728231483 0.000323006817788357 0.000499734783168051 0.00208691125790472 0.000573360530973418 0.000406104013399246 0.000890649825425125 1.51411104557029e-08
BRI3.protein_coding 9.08509760179935e-05 3.93874353568835e-05 0.0001032637848316 6.72592728257957e-05 4.79154579696648e-05 2.42379444826973e-08 0.000101772961312837 3.71139007502441e-09 0.000102989160830538 1.75788292390711e-05
PAN3.protein_coding 8.30370385936229e-05 2.98548538153598e-05 0.000132427650015316 0.000126398650772082 9.26618796551243e-09 2.42379444826973e-08 8.5109465344623e-06 0.000126562112948408 6.20705401660734e-05 3.93820282952833e-05
SLC12A6.protein_coding 0.000290943587920624 5.95786346345236e-09 0.000493214547570757 0.000814998018853257 0.000214521517589578 0.000695653244597896 0.000138400357319546 0.000409889631275771 0.000294914806976113 1.51411104557029e-08
CLEC4D.protein_coding 7.1162644400517e-07 5.95786346345236e-09 6.18830425541396e-06 0.000100483138677349 9.26618796551243e-09 2.42379444826973e-08 2.11139215045129e-05 3.71139007502441e-09 9.11327854442425e-09 0.000151123423458371
ZNF292.protein_coding 0.000438850260596208 5.95786346345236e-09 0.000170093348688984 0.000663450560583016 1.02020729500292e-05 0.000572039727736139 3.93842967814082e-09 0.000147123213964043 7.10926859250535e-05 7.99602043165671e-05
TMEM30A.protein_coding 0.000237780906515532 0.000186665820173426 0.000212757094929474 0.000164151005761296 0.000467117801529447 0.000455455214774365 0.000690016818039949 0.000501635193930375 0.000485746859696356 0.000241515852878917
MDM2.protein_coding 0.000147920626135271 9.78936545679857e-05 0.000522017728909445 0.000193877622575844 9.26618796551243e-09 0.000192473517137099 0.000287627457824302 0.000281438420779176 9.11327854442425e-09 0.000145672623694318
RPS18.protein_coding 0.000138153204354808 6.70319218273025e-05 4.13292160138846e-05 9.90887227151581e-07 0.000132793739733759 0.000132848173709664 0.000193144529845704 4.30558362603583e-05 0.00026456758942318 6.87557825793469e-05
QKI.protein_coding 0.000500105948619398 0.00018922770146271 0.000487546658577456 0.000555439369170882 0.000336649874975032 0.00015078425262686 0.000477341615420345 0.000354293007951906 0.000142449656927895 0.00058945857115097
EDEM1.protein_coding 0.000139688084920309 7.64453460995572e-05 0.00038603991933378 0.00013993928165895 0.000324881816258831 2.42379444826973e-08 0.000300545507168604 3.71139007502441e-09 0.00041794406732584 0.000651385712914795
BIN2.protein_coding 0.000207362364399232 5.95786346345236e-09 6.69892952744687e-05 0.000489170983572237 6.12495024520372e-06 1.23613516861756e-06 3.93842967814082e-09 0.000325232823664465 0.000170062890917501 0.000162630667404705
SPATA13.protein_coding 1.53488056550135e-07 9.87873340875036e-05 1.83485024592249e-05 0.000653003649998114 0.00011889445778549 2.42379444826973e-08 0.000287627457824302 0.000171210135550951 3.73644420321394e-07 0.000883801758409835
ANXA3.protein_coding 2.93022653413894e-07 5.95786346345236e-09 5.15262635754701e-09 0.000315563954453191 1.76984190141287e-06 0.000192231137692272 3.93842967814082e-09 3.71139007502441e-09 6.08858139552983e-05 0.000118115802664938
CST3.protein_coding 4.87115277651382e-05 0.00050940328398864 5.15262635754701e-09 1.38993230957914e-07 0.000458685570480831 5.59896517550308e-06 0.000717979668754748 1.73730169411893e-05 0.00067831043534004 0.000231371308873596
SPCS2.protein_coding 7.80137931065277e-05 2.43140407943491e-05 5.2664994000488e-05 8.74760624512549e-06 9.26618796551243e-09 2.23231468685642e-05 7.00292181070218e-05 3.31093108592928e-05 9.11327854442425e-09 6.19422828742806e-05
LASP1.protein_coding 2.13627467798415e-05 0.000392748317374243 0.000228781762901445 0.000401560411542636 0.000972681016927806 0.000527199530443149 0.000607624869173243 0.000329352466647742 0.000918445324985619 0.000127503291147474
APBB1IP.protein_coding 1.39534596863759e-08 4.921791007158e-05 0.000144793953273429 0.000892206516824072 0.00013770481935548 2.42379444826973e-08 0.000105987081068447 0.000376450006699801 0.000254451850238869 0.000354771359087575
TXNDC12.protein_coding 0.000103548624332595 5.95786346345236e-09 0.000138456222853646 7.62714145750024e-05 1.92829371562314e-05 5.67410280339944e-05 0.000198185719833724 0.000272197059492366 0.000305030546160423 1.51411104557029e-08
RPS15.protein_coding 0.000563594190192409 0.000240644063152304 4.95218919223843e-05 2.54267939600751e-05 0.000277994905153338 8.00094547373838e-05 0.000520624957583112 0.000229330504125834 0.0004708010828835 0.000178983066696864
RPL29.protein_coding 0.000114013719097377 8.18670018512988e-05 7.152360646911e-05 1.7939094098794e-05 6.6725819539655e-05 2.42379444826973e-08 0.000200430624750264 3.60041951178119e-05 0.000256821302660419 1.84872958664133e-05
DNAJB9.protein_coding 0.000164385708565194 5.95786346345236e-09 7.1626658996261e-05 8.40281335929762e-05 0.000124639494324108 5.50443719202055e-05 6.78630817840443e-05 1.70389918344371e-05 9.11327854442425e-09 7.67805711208695e-05
PLIN3.protein_coding 1.39534596863759e-08 8.8718544834269e-05 0.000127326549921344 0.000126891852559352 0.000400215924418448 0.000915976159945614 0.00029707968905184 7.79391915755126e-08 0.000312867965708629 0.000140676057243936
DNAJB6.protein_coding 0.000188246124628897 5.0826533206712e-05 0.000191116064227776 0.00012621930466762 9.26618796551243e-09 0.000120002063133834 0.000144150464649632 0.000150055212123312 0.000128688606325815 0.000140070412825708
CYP1B1.protein_coding 8.21998310124404e-05 5.95786346345236e-09 0.000284481653826528 3.05829944633526e-05 9.26618796551243e-09 0.000331599318467782 7.79848460568663e-05 4.08252908252686e-08 0.000147461960127329 1.51411104557029e-08
EFHD2.protein_coding 0.00235382306795444 0.00283845126912144 0.000296847957084641 0.00134756627605264 0.00118441341193976 0.000750430999128791 0.000356077365630389 0.000843083080832621 0.00101632193655274 0.000657442157097076
MAT2B.protein_coding 5.97347609173752e-05 5.95786346345236e-09 6.52374023129027e-05 5.85609867593972e-05 0.000104531866438946 1.23613516861756e-06 0.000143520315901129 3.88248515748304e-05 0.000128050676827705 0.000169141344900657
FAM177A1.protein_coding 0.000198432150199952 2.32952461420987e-06 7.39453408571571e-05 0.000115682721030488 6.76524383362063e-05 4.268302023403e-05 7.29830403656274e-05 0.000100248357316484 9.11327854442425e-09 0.000116147458305697
LILRA2.protein_coding 0.000100618397798457 9.5921601761583e-07 0.000119236926539995 0.000237548399012298 9.26618796551243e-09 2.42379444826973e-08 8.03479038637508e-05 1.52166993076001e-07 0.000106816737819197 0.000137950657361909
TM9SF2.protein_coding 2.31766965390704e-05 0.000140611535600939 0.000213736093937408 7.84684043546597e-05 0.000249547708099215 2.42379444826973e-08 0.000311376188783491 0.000103848405689258 0.000187833784079128 0.00026892126280374
MMACHC.protein_coding 0.000715268296983315 8.77057080454821e-05 5.15262635754701e-09 7.8060391967009e-06 4.45796303020803e-05 2.98369096582004e-05 1.50093555033947e-05 3.71139007502441e-09 9.11327854442425e-09 4.01390838180684e-05
HNRNPA1.protein_coding 0.000516012892661867 0.00013548777302237 0.000215951723271153 4.48365261154561e-09 0.000125844098759624 2.20565294792545e-06 0.000259073842657781 0.00037923354925607 0.000469798622243614 0.000200332032439405
MCTP1.protein_coding 0.000256618077092139 5.95786346345236e-09 0.000267838670691651 0.000402681324695523 0.000355552898424678 0.000107883090892486 0.000111973494179222 6.34684816729925e-05 9.92527166273244e-05 0.000301626061388058
MBOAT7.protein_coding 3.50231838128035e-06 3.08676906041466e-05 0.00010166647066076 0.000551224735716029 3.8371284365187e-05 2.42379444826973e-08 2.6430801570003e-05 1.52166993076001e-07 0.000297739923324884 5.05864500325034e-05
FAM53C.protein_coding 0.000141781103873266 5.35075717652656e-05 3.23636461517528e-05 0.000369322949265623 0.000149380216192026 1.23613516861756e-06 8.73976929876229e-05 5.91632691859642e-05 0.000158306761595193 6.98005192007905e-06
STK10.protein_coding 0.00049829199886017 0.000178861019036303 0.000345643328690611 0.00120718311278515 0.00017458424745822 2.42379444826973e-08 0.000234458657169401 0.000920614019499881 0.000325899954027155 0.000161267967463692
RPL13A.protein_coding 0.000269176190809877 0.000172664841034313 0.000163137303106296 3.55150123360528e-05 0.000299307137474017 0.000332811215691917 0.000358007196172678 0.000243804925418429 0.000437264217840019 6.75444937428906e-05
KAT6A.protein_coding 0.000378710849347928 5.95786346345236e-09 0.000750072971494476 0.0012073176223635 0.000228420799537847 1.19008307410044e-05 3.93842967814082e-09 0.000697299678685662 9.11327854442425e-09 7.11783602522594e-05
XRCC6.protein_coding 4.59208358278631e-05 0.000315593985522535 0.000221207402155851 6.99046278666076e-05 0.000616674075292818 5.08996834136643e-07 0.000538623581212216 0.000310498605066617 0.000866955301209622 0.000117661569351267
NBPF19.protein_coding 0.000188246124628897 8.49055122176595e-05 0.000275258452646519 0.000472760815013981 0.00020062223564131 8.72808380821931e-05 3.93842967814082e-09 5.58230181184422e-05 4.50287092880001e-05 0.0001119079473781
CCPG1.protein_coding 0.000227594880944477 2.44272402001547e-07 0.000134849384403363 0.000277318397676708 9.26618796551243e-09 0.00014836045817859 0.00034548298979619 0.000390775972389396 3.73644420321394e-07 5.72485386330127e-05
PSMA6.protein_coding 0.000111920700144421 0.000102421630800209 0.00018163523172989 3.68601081195165e-05 6.48725819465525e-05 4.38949174581649e-05 0.000330004961161097 0.000249817377339968 0.000251991265031874 0.00025514285228905
UBL5.protein_coding 1.25720671774247e-05 2.12755304279884e-05 1.78332398234702e-05 1.25587109649393e-05 9.26618796551243e-09 2.6661738930967e-07 3.8679317869021e-05 8.94816147088387e-06 9.11327854442425e-09 1.51411104557029e-08
PPP1R10.protein_coding 0.000268059914034967 5.95786346345236e-09 0.000105118730320317 0.00062206644697845 6.57065388634487e-05 0.000408191223033105 0.000345994985654349 0.000258093777207273 0.000213897760716181 0.000163690545136604
LAMTOR5.protein_coding 2.94417999382531e-06 8.34696671229675e-06 1.80393448777721e-05 1.7445892311524e-05 9.26618796551243e-09 2.6661738930967e-07 2.55249627440306e-05 1.87091173681981e-05 1.91378849432909e-07 3.34618541071034e-06
ITGAM.protein_coding 0.000226757673363295 0.00024427835986501 0.000794900820805135 0.000727790975558695 0.000865934531565103 2.42379444826973e-08 3.93842967814082e-09 0.000418648511852829 0.000936763014859912 8.49416296564933e-06
TECPR2.protein_coding 1.39534596863759e-08 9.57488237211428e-05 7.52850237101194e-05 0.000865842639468185 3.69813561703601e-05 7.53800073411887e-06 3.95063881014305e-05 0.000125819834933403 9.10507659373425e-05 1.51411104557029e-08
LSM12.protein_coding 1.42464823397898e-05 3.52169309324669e-05 3.61250633927621e-05 2.08983048224141e-05 2.51113693865387e-06 2.42379444826973e-08 6.8887073500361e-05 7.15593120365457e-05 0.000111464509876853 1.98348546969708e-06
HLA.G.protein_coding 1.39534596863759e-08 5.63077675930882e-05 2.79839137478378e-05 0.000142629473225878 1.27966055803727e-05 2.42379444826973e-08 9.03908995430099e-05 1.91173702764508e-05 4.27503896518941e-05 0.0001506691901447
KLHL24.protein_coding 5.93161571267839e-05 1.25115132732499e-07 0.000271187877824057 8.49697006414008e-05 1.9004951517266e-05 0.000261551658912787 8.40106434644218e-05 8.20217206580395e-07 0.00011356056394207 9.25273259948005e-05
C7orf73.protein_coding 2.20604197641603e-05 8.28738807766223e-06 4.67909999528844e-05 1.3320931908902e-05 9.26618796551243e-09 2.42379444826973e-08 4.02940740370587e-05 3.71139007502441e-09 5.20368204886624e-06 1.51411104557029e-08
CD93.protein_coding 1.17348595962421e-05 5.95786346345236e-09 0.000349044062086592 0.00106886242971897 1.94589947275761e-07 0.000284820085616176 9.10998168850751e-05 4.08252908252686e-08 0.00131706012851874 9.81295368634106e-05
MAX.protein_coding 8.17812272218492e-05 5.95786346345236e-09 0.000120628135656533 8.36694413840526e-05 9.26618796551243e-09 1.35974868547932e-05 7.99146765991553e-05 0.000110751591228804 0.000217178540992174 0.00020517718778523
NFKBIZ.protein_coding 4.92696661525933e-05 0.000828685186995052 0.000213220831301653 0.00220954849062229 9.26618796551243e-09 0.00173279488901251 0.000362654543192884 0.000160929585043134 0.000201230303539431 0.00109804847135803
GPX1.protein_coding 0.000106060247076143 0.000405200252012858 5.41592556441766e-05 1.67733444197921e-05 0.000420230890423954 2.6661738930967e-07 0.000517710519621288 3.71139007502441e-09 0.000460411945342857 0.000114179113946456
HMGB2.protein_coding 0.000239176252484169 7.98949490448961e-06 5.15262635754701e-09 7.6136904996656e-05 9.26618796551243e-09 2.42379444826973e-08 3.36775121777821e-05 7.89820921865945e-05 4.77626928513274e-05 4.93751611960472e-05
SRPK1.protein_coding 8.08044850438028e-05 5.95786346345236e-09 0.000138198591535768 0.000325024461463553 2.04782754037825e-06 3.44421191099129e-05 0.000126388146801217 1.3067804454161e-05 1.91378849432909e-07 1.51411104557029e-08
COX8A.protein_coding 1.82929856488388e-05 4.27238388964169e-05 4.75638939065164e-05 6.86447214827633e-06 9.26618796551243e-09 2.6661738930967e-07 6.93596850617379e-05 3.45530415984773e-06 3.11765259004753e-05 2.09098735393257e-05
GLTP.protein_coding 1.39534596863759e-08 5.16606340915954e-05 5.946646079245e-05 3.82052039029802e-05 9.26618796551243e-09 0.000203138212709486 0.000159982951955758 2.56494168084937e-05 0.000105632011608421 3.6490076198244e-06
RPS25.protein_coding 7.6060308750435e-05 1.21599993289063e-05 3.39609603225923e-05 4.39846321192624e-06 9.26618796551243e-09 2.42379444826973e-08 4.25783632503803e-05 4.59136066181271e-05 6.07035483844099e-05 1.37935516251453e-05
CYFIP2.protein_coding 0.000322897010602425 1.25115132732499e-07 0.000324569086888243 0.00052190164763652 9.26618796551243e-09 6.81086239963794e-06 3.93842967814082e-09 0.00014222417906501 9.11327854442425e-09 1.51411104557029e-08
ANKRD22.protein_coding 5.59533733423674e-06 1.53772455991705e-05 1.71633983969891e-05 4.48365261154561e-09 9.26618796551243e-09 2.42379444826973e-08 3.93842967814082e-09 3.71139007502441e-09 9.11327854442425e-09 0.000329939937940222
COG5.protein_coding 0.000115269530469151 6.36955182877692e-05 6.94625559260912e-05 4.48365261154561e-09 9.26618796551243e-09 5.11420628584913e-06 0.000121662031187448 9.04874014191703e-05 9.11327854442425e-09 4.58927057912355e-05
PLA2G7.protein_coding 5.72091847141412e-07 0.000188810651020269 0.000952519661082497 4.48365261154561e-09 9.26618796551243e-09 1.67484196375438e-05 1.06731444277616e-06 9.52379807152015e-05 0.000157759964882528 0.00011599604720114
ARID4B.protein_coding 0.000136897392983034 5.95786346345236e-09 0.000102336312087241 0.000323544856101743 3.01243770758809e-05 2.42379444826973e-08 3.93842967814082e-09 0.00016189454646264 1.91378849432909e-07 0.00034175000409567
HNRNPU.protein_coding 0.000794663482598794 4.84433878213311e-05 0.000292674329735028 0.000350222589140439 0.000194691875343382 2.42379444826973e-08 0.000189009178683656 0.000779989449557206 0.000497502989018663 0.000292087161800965
TREML2.protein_coding 1.39534596863759e-08 5.95786346345236e-09 7.39968671207326e-05 0.000617941486575828 1.04800585889946e-05 2.42379444826973e-08 2.00859913585181e-07 8.91104757013362e-06 0.000229481467027147 1.51411104557029e-08
SYF2.protein_coding 0.000158943859287508 5.95786346345236e-09 2.45831803518568e-05 5.35392958344661e-05 9.26618796551243e-09 6.0134340261572e-05 3.93842967814082e-09 9.75019286609663e-05 1.52282884477329e-05 1.51411104557029e-08
RPS6KA1.protein_coding 1.39534596863759e-08 0.000162893944954251 2.72110197942058e-05 0.000275435263579858 0.000822661433766159 2.6661738930967e-07 0.000473363801445423 2.4164860778484e-05 0.000424049963950604 3.19628841719888e-05
CPVL.protein_coding 6.48975410013344e-05 0.000449288441642406 0.000215539513162549 2.85653507881571e-05 0.00061435752830144 2.42379444826973e-08 0.000628971158028766 0.00014519329112503 0.000585810658114134 4.60441168957926e-05
TGIF1.protein_coding 9.18277181960398e-05 5.73801830165097e-05 0.000253875053262699 0.000101783397934697 3.7991370658601e-07 2.42379444826973e-08 0.000105908312474885 0.000106965973352279 0.000115200954080067 0.00012311236911532
PDCD4.protein_coding 0.000214478628839284 1.25115132732499e-07 2.82930713292906e-05 8.05308845559707e-05 9.26618796551243e-09 4.38706795136821e-06 3.62374914685736e-05 0.000172657577680211 0.000103080293615983 7.58721044935272e-05
RPS23.protein_coding 0.000389455013306438 2.99144324499943e-05 9.42982149694677e-05 1.04065577113974e-05 0.000235648426150947 9.93998103235416e-05 0.000238751545518574 0.000332247350906261 0.000416941606685953 0.000142341579394063
XRN2.protein_coding 0.000171222903811519 0.000101587529915326 0.000295611326758829 0.000283550674806756 9.26618796551243e-09 6.326103509984e-06 0.000345561758389753 0.000333360767928768 0.000400719970876878 0.000282245440004758
JSRP1.protein_coding 9.9223051829819e-05 1.25115132732499e-07 5.15262635754701e-09 4.48365261154561e-09 1.02854686417188e-06 2.42379444826973e-08 2.76083920437671e-06 5.23677139585945e-06 9.11327854442425e-09 4.10324093349549e-06
RPL13.protein_coding 0.000254245988945455 0.000168911387052338 0.000175761237682286 1.70423635764849e-05 0.000262613033130588 0.000358503436843576 0.000512787482523612 4.179396363485e-05 0.000680862153332479 7.73862155390976e-05
MPP1.protein_coding 0.000104525366510642 0.000158365968722027 0.000316118779661867 0.000174149551085043 0.000144561798449959 2.42379444826973e-08 0.000146513522456516 9.97287627059811e-05 0.000291542893914675 1.51411104557029e-08
ECE1.protein_coding 1.39534596863759e-08 5.95786346345236e-09 0.000265262357512878 0.00122341393523895 6.4409272548277e-05 7.51376278963616e-07 3.93842967814082e-09 1.19135621408284e-06 0.000443370114464783 0.000192004421688768
PHC2.protein_coding 2.08046083923865e-05 5.95786346345236e-09 0.000262119255434774 0.000325562499776938 5.54210702217299e-05 7.34652097270555e-05 0.000152972547128667 3.71139007502441e-09 0.000206424872309753 1.51411104557029e-08
NRD1.protein_coding 0.000201222842137227 5.95786346345236e-09 0.00033734760025496 0.000431959576248915 0.000112315464329976 8.02518341822108e-05 9.74800729636633e-05 0.000425625925193875 0.000178629372749259 0.000236367875323978
EIF4E.protein_coding 3.97813135658577e-05 6.81639158853584e-05 0.000127893338820674 3.48873009704364e-05 9.26618796551243e-09 5.1651059692628e-05 0.000111422114024282 4.27960389551065e-05 9.11327854442425e-09 5.49773720646572e-05
PAPOLA.protein_coding 0.000190060074388126 6.44045040399199e-06 0.000370994250369742 0.000251358049055858 0.000160499641750641 0.000105701675889043 0.000235482648885718 0.000176999904067989 0.000179996364530923 0.000163236311822933
SETX.protein_coding 0.000452385116491993 9.74170254909095e-05 0.000706945488881807 0.00051154441010385 0.00024185677208784 9.84302925442338e-05 0.000386836501416669 0.000836031439690074 1.62307490876196e-05 0.00108517852747068
FLOT2.protein_coding 1.39534596863759e-08 6.55364980979758e-08 5.15262635754701e-09 0.000505043113817109 0.000269470012225067 2.42379444826973e-08 0.000300506122871822 8.00583953083516e-05 0.00029464140861978 0.000127654702252031
PYGL.protein_coding 0.000159362463078099 5.95786346345236e-09 5.15262635754701e-09 0.000362687143400536 9.54510022327436e-05 0.000214287667171527 0.000252929892359881 0.000128158010680668 0.000231304122736031 1.51411104557029e-08
NCOA1.protein_coding 0.000252711108379954 5.95786346345236e-09 5.93634082652991e-05 0.000797870465877153 0.00033136814783469 0.000145451904840667 0.00015781681563278 0.000363719938742468 0.000192846087278561 0.000195032643779909
EGR3.protein_coding 0.000463268815047366 9.16378979313607e-05 8.81099107140538e-07 0.0011855719071975 9.26618796551243e-09 8.7038458637366e-05 3.93842967814082e-09 5.14435778299135e-05 0.000802615554685987 0.000124475069056334
ANKRD44.protein_coding 0.000216850716985968 1.0193904385967e-05 0.000128975390355759 0.000299826333786667 9.26618796551243e-09 2.42379444826973e-08 2.69034131313799e-05 0.000170838996543449 4.56575255075654e-06 0.000319643982830344
CYLD.protein_coding 0.000361548093933686 5.95786346345236e-09 0.000299991059162744 0.000438909237796811 0.000274288429967133 0.000186898789906079 0.000229811310149195 3.71139007502441e-09 0.000149011217479881 0.000325094782594397
AC090498.1.protein_coding 3.68510870317188e-05 3.58067594153487e-06 1.25260346751968e-05 5.07101110365808e-06 9.26618796551243e-09 2.42379444826973e-08 3.08812271063021e-05 2.77649091512577e-05 4.85828879203256e-05 1.66703626117289e-05
ANXA7.protein_coding 9.32230641646775e-05 9.75957613948131e-05 0.000181326074148437 3.30041668735872e-05 7.45094174306855e-05 2.54740796513149e-05 0.00022268275243176 4.23135582453533e-05 1.29499688116268e-05 5.51287831692143e-05
HM13.protein_coding 7.1162644400517e-07 7.13811621556227e-05 0.000198793477500521 7.62714145750024e-05 3.26262478265693e-05 0.000121456339802796 4.21057516890034e-05 6.28746592609886e-05 0.000137710752084795 0.000231068486664482
KMT2C.protein_coding 0.000756710072251851 0.000107604972013413 0.000714519849627401 0.000890861421040609 0.000201456192558206 0.000106913573113178 3.93842967814082e-09 0.000807416622211636 9.21352460841291e-06 0.000147943790262673
PSMA7.protein_coding 6.02928993048303e-05 0.000153718835220534 0.00010166647066076 2.78928028964252e-05 0.000136407553040309 1.47851461344453e-06 0.000187355038218837 9.77988398669683e-05 6.06124155989656e-05 4.75582279413628e-05
SLC6A6.protein_coding 0.000161874085821647 0.000334420834067044 0.0010289846362285 0.000752854593657235 0.000112964097487562 2.42379444826973e-08 0.000584781977040027 0.000409815403474271 0.000286803989071575 1.51411104557029e-08
HIGD1A.protein_coding 4.15952633250865e-05 5.86313343438346e-05 4.79245777515447e-05 1.6863017472023e-05 3.90106513348073e-06 2.44803239275243e-06 0.000115911923857362 6.19468117422325e-05 0.000138713212724681 1.51411104557029e-08
SIGLEC5.protein_coding 1.39534596863759e-08 5.95786346345236e-09 2.28828136538663e-05 0.000331525757750294 4.56915728579418e-05 2.42379444826973e-08 0.000108822750436709 3.65237897283153e-05 0.000148008756839994 7.02698936249172e-05
SLC7A11.protein_coding 0.00013675785838617 5.95786346345236e-09 0.000297363219720395 8.92291706223692e-05 9.26618796551243e-09 0.000145694284285494 2.3437595014616e-05 1.52538132083503e-06 0.000351508266736987 1.51411104557029e-08
ANP32E.protein_coding 0.000136897392983034 5.95786346345236e-09 5.29741515819408e-05 1.75804018898703e-05 9.26618796551243e-09 7.51376278963616e-07 5.06915283873504e-05 0.000107485567962782 9.11327854442425e-09 6.3607805024408e-05
SRSF6.protein_coding 5.88975533361927e-05 7.82922837732275e-05 0.00018220202062922 5.20596904726561e-05 0.00011546596823825 1.28703485203123e-05 0.000220280310328094 0.000106669062146277 0.000110188650880633 6.04281718287104e-05
FCGR2B.protein_coding 0.000102990485945141 2.91399101997455e-05 0.000108622516243449 8.06205576082016e-05 9.26618796551243e-09 2.42379444826973e-08 2.27286776725506e-05 3.71139007502441e-09 0.000215082486926956 0.000227888853468784
SLC43A2.protein_coding 2.93022653413894e-07 0.000544852571596181 0.00031266652000231 0.000663360887530785 0.000767249629732395 2.42379444826973e-08 0.000434176426147922 4.40579115806149e-05 0.00130867591225786 0.000408219478996206
ID2.protein_coding 4.4804559052953e-05 5.95786346345236e-09 6.7246926592346e-05 8.12034324477026e-05 0.000132608415974448 0.000143028110392397 7.95996022249039e-05 3.71139007502441e-09 0.000124223099839047 6.66360271155486e-05
SPCS1.protein_coding 5.41533770428249e-05 5.95786346345236e-09 1.70551932434806e-06 4.30879015969533e-06 4.42089827834598e-05 1.89298346409866e-05 2.58006528215005e-05 8.46568076113069e-06 9.11327854442425e-09 1.80330625527422e-05
HIVEP2.protein_coding 0.000137734600564216 5.95786346345236e-09 0.000783307411500654 0.00151875213276146 0.00027929217146851 0.000663416778435908 3.93842967814082e-09 0.000332841173318264 0.000255909974805977 0.0017856062971515
MMADHC.protein_coding 4.31301438905879e-05 2.81270734109586e-05 7.81189682067702e-05 3.05829944633526e-05 9.26618796551243e-09 2.42379444826973e-08 8.18445071414442e-05 9.28218657763606e-06 9.11327854442425e-09 2.87832509762912e-05
FXYD5.protein_coding 0.000247687862892858 0.000208233285911123 1.80908711413475e-05 3.81558837242531e-06 0.00031654224708987 2.42379444826973e-08 7.67245485598612e-05 0.000244398747830433 0.000163683595936404 0.000120992613651522
EIF4A3.protein_coding 9.2804460374086e-05 5.95786346345236e-09 0.000106303834382552 0.000222797181920313 9.26618796551243e-09 0.000261551658912787 0.000139463733332644 4.43177088858665e-05 3.73644420321394e-07 0.000162176434091034
AP2M1.protein_coding 1.39534596863759e-08 0.000363971836845768 0.000453745429671947 2.78031298441943e-05 0.00087890719471682 3.73506724478366e-05 0.000335006766852336 0.00062407395250543 0.000753312717760652 2.13489657425411e-06
ATG7.protein_coding 0.00026219946096669 7.12024262517192e-05 9.25463220079018e-05 0.000223111037603121 0.000321360664831937 2.6661738930967e-07 0.000199721707408199 4.49078199077954e-07 2.65196405642745e-06 1.51411104557029e-08
SUPT4H1.protein_coding 5.35952386553698e-05 1.22195779635408e-05 5.88996718931199e-05 4.3495913984604e-05 9.26618796551243e-09 5.11420628584913e-06 3.27716733518097e-05 3.99382685973378e-05 1.16741098154074e-05 7.31467046115008e-05
SLC31A1.protein_coding 0.000116664876437789 0.000260126276677793 0.000259079205883821 1.91945168300268e-05 0.000349900523765715 0.000234405161092166 0.00073424538332547 8.35842158796248e-05 9.11327854442425e-09 4.19560170727528e-05
JARID2.protein_coding 0.000508757093624952 5.95786346345236e-09 0.000488216500003936 0.000422499069238555 9.26618796551243e-09 0.000389770385226256 4.33227264595489e-08 0.000116875384852594 0.000902041423605655 1.51411104557029e-08
FBP1.protein_coding 1.53488056550135e-07 0.00126045155219144 0.000248310216796548 4.48365261154561e-09 0.00108211469680051 2.42379444826973e-08 0.00132422214911096 0.00053281087056058 0.000545529966947779 9.23607737797878e-07
DDIT4.protein_coding 0.000345780684488081 4.82586940539641e-07 9.25978482714773e-05 0.00075240622839608 9.26618796551243e-09 0.000398738424684853 2.70609503185056e-05 3.71139007502441e-09 0.000241875525847563 0.000254991441184493
CYP4F3.protein_coding 2.01069354080677e-05 1.27557856752515e-05 1.21653508301685e-05 0.000203607148742898 9.26618796551243e-09 5.69834074788214e-05 2.56391772046967e-06 3.71139007502441e-09 9.20441132986848e-07 1.51411104557029e-08
RPN2.protein_coding 1.39534596863759e-08 0.0003705850652902 0.000276288977918028 1.75355653637549e-05 0.000920790364320936 0.000128242964257951 0.00066796161184236 4.2721811153606e-05 0.000308402459221861 1.51411104557029e-08
TOR1AIP1.protein_coding 9.96416556204103e-05 5.95786346345236e-09 0.000115269404244684 0.000210422300712447 3.54987660958781e-05 2.42379444826973e-08 0.000259231379844906 0.000176368967755235 0.000246158766763443 0.000207599765458142
NR3C1.protein_coding 0.000199827496168589 0.000130721482251608 0.00038933760020261 0.000268306255927501 0.000169765829716153 2.42379444826973e-08 0.000428347550224273 0.000244435861731183 9.11327854442425e-09 0.00025362874124348
ATP5J.protein_coding 4.24324709062691e-05 2.44272402001547e-07 2.2522129808838e-05 9.90887227151581e-07 2.603798818309e-06 5.08996834136643e-07 3.09599956998649e-05 4.62476317248792e-05 1.92290177287351e-06 4.60441168957926e-05
PLP2.protein_coding 9.92090983701327e-06 6.44045040399199e-06 4.40601079833844e-05 4.31372217756803e-05 7.50561225206508e-07 2.42379444826973e-08 5.97105323502929e-05 2.02679011997083e-05 4.22035929392286e-05 1.66552215012732e-07
SEL1L.protein_coding 1.40929942832397e-06 0.000312734211060078 0.000657840959694384 0.000132227399167092 3.7991370658601e-07 7.51376278963616e-07 0.000845781711810418 0.000512992047559949 9.11327854442425e-09 1.51411104557029e-08
P2RY14.protein_coding 2.15022813767053e-05 5.95786346345236e-09 7.06425073619694e-06 9.4116351968954e-05 8.43223104861631e-07 2.42379444826973e-08 2.00859913585181e-07 3.71139007502441e-09 6.74473745072838e-05 0.000470298031864588
SMG1.protein_coding 0.000471082752471737 0.00014984622396929 0.000864667381686321 0.000705327875974851 0.000602218822066619 0.000260582141133479 3.93842967814082e-09 0.000565285533717043 0.000128870871896703 0.00111652062611399
MTHFD2.protein_coding 1.42464823397898e-05 4.03406935110359e-05 0.000146391267444268 4.46168271374903e-05 0.000173842952420979 4.80153680202234e-05 0.000151475943850974 3.71139007502441e-09 0.000150104810905212 0.000275734762508806
IFRD1.protein_coding 0.000122804398699794 5.95786346345236e-09 0.000173339503294239 0.000610902151975701 1.42791956548547e-05 0.000311239445102316 2.10745372077315e-05 0.000141741698355257 1.53194212331771e-05 2.31810401076811e-05
ELMSAN1.protein_coding 0.000110943957966375 6.23847883258096e-05 5.15262635754701e-09 0.000224366460334354 8.30343103589569e-05 1.96327350309848e-06 6.90052263907052e-05 0.000357781714622429 0.000395434269321112 0.0004360791222347
VAMP2.protein_coding 8.37347115779417e-05 5.95786346345236e-09 5.33863616905445e-05 6.3448168105982e-05 8.44149723658182e-06 2.42379444826973e-08 3.93842967814082e-09 8.33615324751233e-05 7.37355367029365e-05 5.01170756083766e-06
ACOT9.protein_coding 6.57207951228305e-06 4.1764622878801e-06 0.000247485796579341 0.000134065696737825 7.30268273562036e-05 2.6661738930967e-07 4.60835656639257e-05 0.000121440394644874 0.000220003657340945 0.00048907300882966
TMEM50A.protein_coding 1.39534596863759e-08 5.0826533206712e-05 7.12144488876572e-05 5.02213929019224e-05 0.000142801222736512 1.96327350309848e-06 0.000172822232706497 3.32206525615435e-05 0.000161860940227519 5.78541830512409e-05
RAD21.protein_coding 0.00042852470042829 3.80171267602895e-05 0.000497748858765398 0.000347397887995165 0.000259647852981624 0.000421279713053762 0.000199327864440385 0.000327162746503477 0.000516640873961954 0.000124020835742662
MLF2.protein_coding 1.39534596863759e-08 4.50474056471633e-05 7.00808710889969e-05 0.000120838921533766 0.000163279498140294 2.42379444826973e-08 0.000175027753326256 3.01773127000235e-05 0.000149011217479881 1.51411104557029e-08
ACAP2.protein_coding 6.83859059229283e-05 0.000119163227132511 0.000274279453638585 0.000498496981004253 0.000375660526309839 0.000123152995916585 0.000316968758926451 0.000230629490652092 0.000224651429398602 0.000161570789672806
TMED4.protein_coding 2.93022653413894e-07 8.46671976791215e-05 5.71993051951294e-05 1.80287671510249e-05 0.000122044961693764 2.44803239275243e-06 0.000169317030292952 4.22022165431026e-05 0.000125225560478933 1.51411104557029e-08
STX3.protein_coding 3.22324918755283e-06 5.95786346345236e-09 0.000226514607304124 0.000684344381752818 0.000363985129473294 0.00011151878256489 8.27070232409571e-08 3.71139007502441e-09 0.000207062801807863 0.000303594405747299
IAH1.protein_coding 7.20138054413861e-05 6.55364980979758e-08 1.26290872023477e-05 4.48365261154561e-09 9.26618796551243e-09 2.42379444826973e-08 2.21379132208295e-05 3.71139007502441e-09 9.11327854442425e-09 1.43991960433735e-05
IL4R.protein_coding 3.55952756599449e-05 5.95786346345236e-09 0.000233676757941114 0.000664436964157556 0.000120655033498937 3.41755017206032e-06 0.000142338786997687 0.000220831420854028 0.000389237239910903 0.00028163979558653
UQCR10.protein_coding 2.37348349265254e-05 5.95786346345236e-09 1.47931902725175e-05 4.48365261154561e-09 1.01928067620637e-07 9.93755723790589e-07 3.33230535067494e-05 2.78020230520079e-05 2.01403455831776e-06 1.68066326058302e-06
CD4.protein_coding 6.1548710676604e-05 0.000394237783240106 5.15262635754701e-09 2.89240429970808e-05 0.000598605008760069 2.42379444826973e-08 0.000561505857642214 4.4688847893369e-05 0.000320431986900501 7.58721044935272e-05
C1QA.protein_coding 2.93022653413894e-07 0.00330137726023168 5.15262635754701e-09 4.48365261154561e-09 0.00117996564171632 5.08996834136643e-07 0.000860708360290572 0.00129193859650607 0.000297284259397663 1.51411104557029e-08
USB1.protein_coding 1.39534596863759e-08 5.95786346345236e-09 7.78046579989599e-07 6.05786304345927e-05 0.000105921794633773 2.42379444826973e-08 2.88332436736689e-05 1.12863372181492e-05 5.76050336793056e-05 6.31535717107368e-05
RLF.protein_coding 0.000215176301823603 5.95786346345236e-09 0.000275258452646519 0.000443437726934472 9.73876355175357e-06 0.000199744900481908 5.39210407234259e-05 7.50851326078189e-05 9.11327854442425e-09 6.30021606061798e-05
EGR2.protein_coding 0.000398664296699446 0.000200726377947173 5.15262635754701e-09 0.000169172696686227 1.8263656480025e-05 2.42379444826973e-08 0.000672333268785097 0.00046901207517091 0.00053887727361035 0.000385962046626323
NDUFB6.protein_coding 1.39534596863759e-08 5.95786346345236e-09 4.28183250312156e-06 5.07101110365808e-06 1.01928067620637e-07 3.17517072723335e-06 1.10669873955757e-06 1.39956519729171e-05 9.11327854442425e-09 1.00082740112196e-05
APMAP.protein_coding 1.39534596863759e-08 0.000179039754940207 5.15262635754701e-09 0.000105056464341125 0.000100732729373086 2.42379444826973e-08 0.000365490212561146 0.000176628765060487 0.000345949166824888 1.51411104557029e-08
PLEKHA2.protein_coding 0.000431594461559293 8.7586550776213e-05 0.000429888769636504 0.000246560540761505 0.000452384562664283 0.000249190307226611 0.000348003584790201 4.16083941310987e-05 0.000457586828994085 0.000355831236819474
TFRC.protein_coding 0.00112201164684117 0.00569631921527026 0.000631665617798045 0.000369098766635046 0.0010883230427374 0.000129454861482086 0.000104726783571442 0.00112002700823094 9.11327854442425e-09 1.51411104557029e-08
PPP4C.protein_coding 5.72091847141412e-07 3.30125214509895e-05 5.98786709010538e-05 5.93680442294754e-05 5.89422216486246e-05 7.61313836201523e-05 6.05376025827025e-05 3.71139007502441e-09 6.41665942312911e-05 2.7723373244392e-05
RP11.20I23.1.protein_coding 9.50370139239063e-05 1.84753346001658e-05 2.65411783677247e-05 5.12526330025779e-05 9.26618796551243e-09 2.03841113099484e-05 7.27073502881576e-05 4.67672263353826e-05 3.68267585980183e-05 1.22642994691193e-06
CDA.protein_coding 4.61859515619043e-06 5.95786346345236e-09 8.81099107140538e-07 2.44852269116506e-05 9.26618796551243e-09 5.59896517550308e-06 3.39098795287924e-06 3.71139007502441e-09 6.02387711786442e-06 3.17963319569761e-07
SYK.protein_coding 4.32557250277653e-07 0.000368559391712626 0.000202297263423653 0.000430345461308759 0.00108785973333913 2.42379444826973e-08 0.000507116143787089 0.000471016225811423 0.000673844928853272 0.000132197035388742
EAF1.protein_coding 5.45719808334161e-05 6.29209960375203e-05 0.000259491415992425 0.000125995122037043 9.26618796551243e-09 2.20565294792545e-06 0.000201257694982674 4.18310775356002e-05 1.00246063988667e-07 0.000295266794996662
RPS5.protein_coding 8.48509883528519e-05 0.000105996348878281 7.05961337247515e-05 1.14826343381683e-05 0.000158739066037194 7.51376278963616e-07 0.000183967988695636 3.81196874605758e-05 0.000253175991242649 1.07501884235491e-06
TUBA1C.protein_coding 1.39534596863759e-08 0.000362363213710636 0.000249598373385935 9.64433676743461e-06 0.000547826298709061 2.42379444826973e-08 0.000381322699867272 3.99382685973378e-05 0.00035114373559521 6.20785528683819e-07
SARAF.protein_coding 0.000169548488649154 0.000148773808545869 0.000261913150380472 0.000180381828215091 0.000237964973142325 2.42379444826973e-08 0.000470252441999692 0.000269561972539098 0.000283340943224694 9.22245037856864e-05
RPS29.protein_coding 2.97348225916671e-05 2.68699642201701e-06 2.50984429876115e-05 1.09894325508983e-05 7.39534461527548e-05 1.62636607478899e-05 2.4500971027714e-05 3.71139007502441e-09 3.58242979581316e-05 3.19477430615332e-06
BAZ2B.protein_coding 0.000260664580401188 5.95786346345236e-09 3.25182249424792e-05 0.000606687518520848 9.26618796551243e-09 0.000590218186098162 8.27070232409571e-08 0.000510245618904432 9.11327854442425e-09 0.00035144031478732
SF3B1.protein_coding 0.000697547403181618 3.62893463558883e-05 0.000966174120929997 0.000750478257773116 1.89122896376109e-05 0.000288455777288581 0.000464108491701792 0.000785445192967492 0.000109915252524301 0.000400194690454684
IFIT1.protein_coding 0.000109688146594601 9.21145270084369e-05 5.15262635754701e-09 4.48365261154561e-09 9.26618796551243e-09 7.51376278963616e-07 3.93842967814082e-09 1.89280893826245e-07 8.84899346663593e-06 0.00354924284303177
NOTCH2.protein_coding 0.000328896998267566 0.000322385949870871 0.000950510136803054 0.000933814813059215 0.000797179416861 2.42379444826973e-08 0.000380338092447737 0.000351509465395637 0.000239323807855125 0.000403979968068609
HLA.F.protein_coding 0.000195920527456404 0.000202454158351575 2.3238344872537e-06 0.00025637973998079 0.000265114903881276 6.66785852719003e-05 8.0466056754095e-05 8.13944957353605e-05 0.00031742460498084 0.00048498490900662
ZNF24.protein_coding 0.000123920675474704 2.35395185441002e-05 0.000223989820388926 8.90049879917918e-05 0.000122600932971695 5.21358185822819e-05 0.000123710014620081 0.000156772828159106 9.27822888607831e-05 0.000180042944428763
EML4.protein_coding 0.000476245532555696 5.95786346345236e-09 0.000351208165156762 0.000189976844803799 0.000634835803705222 2.42379444826973e-08 0.000167781042718477 0.000734933174046409 0.000411838170701075 0.000266195862921713
CECR1.protein_coding 9.08370225583071e-06 0.000597639241882369 0.000198638898709795 4.48365261154561e-09 0.000956187202349193 2.42379444826973e-08 0.00103624417104531 0.000287487986601466 0.000275685789247378 0.000478928464824339
MAP3K8.protein_coding 0.000214618163436148 0.000107009185667068 0.000275979820336576 0.000572880777829794 9.26618796551243e-09 0.000303483302867853 0.000274630639886437 0.000251487502873729 0.000410471178919412 0.000201543321275861
SLC11A1.protein_coding 3.79673638066288e-05 0.000232839262015182 0.000410463368268552 0.000321258193269855 0.000261501090574726 4.53491941271267e-05 5.17155201036671e-05 0.000584362078702669 0.000327904875306928 3.17963319569761e-07
NFKB1.protein_coding 0.00040996659904541 1.57347174069777e-05 0.000461474369208268 0.000872926810594426 0.00029717591424195 2.42379444826973e-08 0.000285737011578794 0.000132240539763195 0.000211528308294631 0.00106216403957801
SLC25A5.protein_coding 1.39534596863759e-08 5.82738625360275e-05 0.000151646946328966 1.6369815684753e-05 9.26618796551243e-09 2.42379444826973e-08 0.000163566922962866 0.000118731079890106 9.11327854442425e-09 8.3427518610923e-06
TMEM167B.protein_coding 2.81999420261657e-05 5.95786346345236e-09 9.14127442092414e-05 7.52850110004624e-05 7.14423092141009e-06 2.42379444826973e-08 0.000116266382528395 1.78554976509425e-05 9.11327854442425e-09 6.37440750185092e-06
WDR83OS.protein_coding 2.13627467798415e-05 6.38087176935748e-06 1.9894290366489e-05 1.30474290995977e-06 9.26618796551243e-09 2.4019802982353e-05 3.55679584232897e-05 6.27596061686629e-06 9.76032132107835e-06 1.51411104557029e-08
FERMT3.protein_coding 1.53488056550135e-07 0.000372134109790698 0.000310708521986442 0.000371878631254204 0.000762245888231018 2.20565294792545e-06 0.00040420497629727 9.85782317827234e-05 0.000708839918463862 0.000119175680396838
VPS9D1.protein_coding 1.39534596863759e-08 5.95786346345236e-09 6.48767184678744e-05 0.000243466820459538 2.96610676776053e-05 2.42379444826973e-08 3.93842967814082e-09 7.56047272183223e-05 2.83514095517038e-05 0.000167021589436859
CPQ.protein_coding 6.29440566452417e-05 4.1830159376899e-05 0.000127429602448495 0.000187241816710756 9.26618796551243e-09 2.42379444826973e-08 8.61373954906178e-05 9.63513977377088e-05 9.11327854442425e-09 1.52925215602599e-06
USP4.protein_coding 0.000207780968189824 5.95786346345236e-09 0.000123874290261788 0.000213022819227143 0.000339151745725721 2.42379444826973e-08 3.93842967814082e-09 0.000146603619353539 0.000154114653464758 1.66552215012732e-07
IRAK3.protein_coding 2.10697241264276e-06 5.95786346345236e-09 0.00102630527052257 0.000720617131380222 0.000116392587034802 9.71941573756162e-06 0.000120559270877569 0.000203128090196161 0.000165597384430733 1.51411104557029e-08
TMEM43.protein_coding 3.86650367909477e-05 8.31181531786239e-05 0.000164476985959258 0.000125950285510928 2.60472543710555e-05 1.02041746272156e-05 0.00015612329087118 3.80454596590753e-05 0.000138622079939237 7.57206933889703e-05
HSPA1B.protein_coding 0.00297447295480444 5.95786346345236e-09 0.00029458080148732 0.000820064546304304 0.000788098552654798 0.00203698109227036 0.000529919651623525 0.00022725212568382 0.00145995633609531 0.00133258427231687
LILRA6.protein_coding 1.39534596863759e-08 3.30721000856241e-05 6.51858760493272e-05 0.00020871851272006 5.52357464624197e-05 2.42379444826973e-08 6.23886645314287e-05 2.00081038944566e-05 0.000136161494732242 0.000127503291147474
SF3B6.protein_coding 4.4804559052953e-05 1.25115132732499e-07 2.23675510181116e-05 2.52474478556133e-05 9.26618796551243e-09 2.42379444826973e-08 1.90265537750983e-05 3.23670328442879e-05 9.11327854442425e-09 2.66634955124928e-05
ZC3HAV1.protein_coding 1.39534596863759e-08 3.0385103663607e-07 0.000418295360332024 9.35334771294529e-05 0.000234165836076465 2.42379444826973e-08 0.000259822144296627 0.00021203542637622 9.11327854442425e-09 0.00272829183412356
CASS4.protein_coding 1.39534596863759e-08 5.95786346345236e-09 8.2704805664987e-05 0.000569787057527828 9.26618796551243e-09 5.98919608167451e-05 5.09278341680389e-05 3.71139007502441e-09 0.000244882907767224 1.51411104557029e-08
XAF1.protein_coding 1.39534596863759e-08 5.95786346345236e-09 5.15262635754701e-09 9.73400981966551e-06 4.02245219582895e-05 2.42379444826973e-08 3.93842967814082e-09 0.000164158494408405 9.11327854442425e-09 0.00160603272714686
RPLP2.protein_coding 0.000184060086722984 0.000325781932045038 0.000196835479484653 2.07189587179523e-05 0.000241393462689564 5.69834074788214e-05 0.000566901506301267 0.000114908348112831 0.00063985239988257 0.000176257666814837
BTNL8.protein_coding 2.47115771045717e-05 5.95786346345236e-09 1.62359256526306e-05 7.40295882692295e-05 9.26618796551243e-09 1.86874551961596e-05 3.86359951425614e-06 4.08252908252686e-08 1.04893836046323e-05 1.51411104557029e-08
MCF2L2.protein_coding 1.94092624237489e-05 5.95786346345236e-09 3.66351734021592e-06 4.48365261154561e-09 1.30653250313725e-06 2.42379444826973e-08 3.93842967814082e-09 3.71139007502441e-09 9.11327854442425e-09 7.72196633240848e-07
ALAS1.protein_coding 0.00013675785838617 0.000305763510807839 6.43099295685442e-05 4.48365261154561e-09 8.93353181755053e-05 9.93755723790589e-07 0.000879218979777833 0.000464150154172628 0.00061451748552907 1.51411104557029e-08
DSC2.protein_coding 0.00014750202234468 2.3891032488444e-06 0.000443337124429702 0.000255124317249557 0.000124732156203763 2.42379444826973e-08 0.000242926280977404 0.000134170462602208 0.000110097518095189 0.00024696665264297
RAB3D.protein_coding 6.50370755981981e-05 1.418567290648e-05 5.0810048511771e-05 0.000213516021014414 8.43223104861631e-07 0.000114912094792468 3.93842967814082e-09 3.71139007502441e-09 0.000193575149562115 1.51411104557029e-08
BLOC1S1.protein_coding 3.60138794505362e-05 2.89015956612074e-05 2.46862328790077e-05 1.54282486363285e-05 2.69646069796412e-06 2.42379444826973e-08 3.65919501396063e-05 2.36081522672303e-05 9.11327854442425e-09 1.2128029475018e-05
MGEA5.protein_coding 0.000439966537371118 5.95786346345236e-09 0.000288191544803962 0.000379052475432677 0.000277438933875408 0.000404070772471047 8.87367590781906e-05 0.000311389338684623 9.11327854442425e-09 5.04350389279464e-05
TLR8.protein_coding 1.39534596863759e-08 5.11840050145192e-05 2.8390971230084e-06 0.000256065884297982 0.000216838064580956 2.42379444826973e-08 0.00028589454876592 7.89078643850941e-05 0.000124952162122601 0.000583250715864132
VPS4B.protein_coding 9.08509760179935e-05 6.9766581157027e-06 8.20864905020813e-05 8.02170288731626e-05 9.26618796551243e-09 0.000115154474237295 0.000105987081068447 6.90726806862794e-05 8.27576824619164e-05 6.9210015893018e-05
DNTTIP2.protein_coding 0.000183083344544938 5.95786346345236e-09 0.000121864765982344 0.000247950473071084 9.26618796551243e-09 2.42379444826973e-08 5.3448429162049e-05 0.000144488127010775 6.84498351471704e-05 6.99670714158031e-05
STAT5B.protein_coding 1.39534596863759e-08 5.95786346345236e-09 9.67714756210903e-05 0.000525488569725757 0.000113612730645148 2.42379444826973e-08 0.000162464162652987 1.59960912233552e-06 0.000180452028458144 0.000110242425227973
MR1.protein_coding 1.39534596863759e-08 9.51530373747976e-05 0.000174318502302173 7.86477504591215e-05 0.000167263958965465 2.42379444826973e-08 0.000453395962977249 0.000299846915551298 0.000137255088157573 0.000220318298240933
WAC.protein_coding 0.000313408658015689 5.95786346345236e-09 0.000390883388109874 0.000455050387198375 0.000416153767719129 0.000245069856664552 0.000196177120697872 0.000229293390225084 0.000342486120978007 0.00026528739629437
PSMB10.protein_coding 1.39534596863759e-08 1.94285927543181e-05 6.8066194183196e-06 1.62353061064067e-05 9.26618796551243e-09 2.42379444826973e-08 3.72614831848902e-05 1.83750922614459e-05 9.11327854442425e-09 4.78610501504769e-05
DBNL.protein_coding 0.000274618040087564 0.00012428698971108 0.000260109731155331 0.000359638259624685 0.000172823671744772 0.000112973059233852 0.000153799617361077 0.000332989628921266 0.000474719792657603 1.51411104557029e-08
ACP6.protein_coding 7.15952016507948e-05 5.95786346345236e-09 1.78332398234702e-05 6.65418884079484e-05 9.26618796551243e-09 9.93755723790589e-07 1.81994835426887e-05 1.15424231333259e-06 8.29308347542605e-07 1.51411104557029e-08
SMCHD1.protein_coding 0.000132571820480257 5.95786346345236e-09 0.000548450702123661 0.00133720903851997 8.79453899806785e-05 0.000175264576554384 3.93842967814082e-09 0.000114091842296326 6.75293940141836e-06 0.00101674070821091
C11orf58.protein_coding 5.38743078490974e-05 3.37870437012383e-05 0.000106870623281882 1.22896918082465e-05 5.63476890182811e-05 7.05324184446491e-06 0.000134816386312438 7.98728258046004e-05 1.28588360261826e-05 0.000118418624874052
DEK.protein_coding 0.000320664457052605 1.84693767367023e-07 0.000189312645002635 0.000101021176990734 0.000198676336168552 2.42379444826973e-08 8.30260360448865e-05 0.000287933353410469 0.000303754687164204 0.00066894940104341
MBNL1.protein_coding 0.000239036717887306 0.000124584882884252 0.000708182119207619 0.000315474281400961 0.000246026556672321 9.93755723790589e-07 0.00065984844670539 0.000294279830438761 0.000174072733477047 0.000598391826319834
ANAPC13.protein_coding 2.10697241264276e-06 5.95786346345236e-09 5.15262635754701e-09 1.43521720095575e-05 9.20225126855039e-05 7.92823164029029e-05 4.04909955209657e-05 6.34647702829175e-07 4.17479290120074e-05 1.51411104557029e-08
HIST1H2BC.protein_coding 0.00020875771036787 5.95786346345236e-09 0.000134076490449731 7.81545486718516e-05 9.26618796551243e-09 8.46146641890964e-05 0.000107641221533267 7.04458950140384e-05 0.000258188294442083 4.60441168957926e-05
UBAP2L.protein_coding 0.000145548537988587 8.37139395249691e-05 0.000378723189906063 0.000295118498544544 7.24708560782727e-05 6.81086239963794e-06 0.000112406721443817 0.00061798727278239 0.000175804256400488 0.000191701599479654
PRDX3.protein_coding 1.53488056550135e-07 4.61198210705847e-05 7.56972338187231e-05 1.43521720095575e-05 9.26618796551243e-09 3.20183246616431e-05 0.000144465539023883 2.65030365257494e-05 9.11327854442425e-09 2.65120844079358e-05
ZMIZ1.protein_coding 0.000447501405601762 0.000304274044941975 0.000624915677269659 0.00050463958508207 0.000310519224912287 0.000227376157192183 0.000213269905501003 0.000348725922839369 0.000911792631648189 8.64708818125193e-05
AXL.protein_coding 9.90695637732689e-07 0.000767914979667838 5.66788899330172e-08 4.48365261154561e-09 0.000609446448679718 2.42379444826973e-08 0.00103447187769014 0.000420615548592592 0.000407919460926973 1.83207436514005e-06
UBXN2B.protein_coding 1.39534596863759e-08 6.55364980979758e-08 0.000194929007732361 0.000263060382371993 3.72593418093255e-05 7.51376278963616e-07 0.000151672865334881 2.50927082972401e-05 0.000158489027166082 2.7874784348949e-05
NQO2.protein_coding 0.000107874196835372 2.52672989485015e-05 0.000108931673824901 5.72158909759336e-05 1.01928067620637e-07 2.42379444826973e-08 0.000110673812385435 8.91141870914112e-05 6.47042776654121e-07 1.51411104557029e-08
YME1L1.protein_coding 0.000129083455558663 5.34479931306311e-05 0.00027160008793266 0.000141643069651337 0.000508908309253908 4.63187119064345e-05 0.000331540948735572 0.00021055087034621 0.000364175723913737 0.000240153152937904
BOD1L1.protein_coding 0.000780710022912418 5.42165575174165e-07 0.000332401078951715 0.00133595361578874 9.26618796551243e-09 2.42379444826973e-08 3.93842967814082e-09 0.0010224916770593 9.11327854442425e-09 1.51411104557029e-08
TBC1D7.protein_coding 4.94092007494571e-05 4.47435546105272e-06 6.06515648546858e-05 0.000132855110532708 1.58451814210263e-06 1.06889335168695e-05 3.87187021658023e-05 3.71139007502441e-09 3.50952356745777e-05 2.28630767881114e-06
RANBP2.protein_coding 0.000756012399267533 1.84693767367023e-07 0.00073569714395692 0.00109267062508628 0.000101937333808602 0.000206531524937064 0.000281168433152151 0.000776166717779931 0.000186284526726576 0.000152334712294827
PSMB1.protein_coding 3.33627221101248e-05 2.38374117172729e-05 6.17336163897707e-05 2.605002167308e-06 9.26618796551243e-09 2.88673918788925e-05 7.77485402761778e-05 5.12951222269124e-05 2.27011768541608e-05 8.70765262307474e-05
STX7.protein_coding 4.14557287282228e-05 0.000137692182503847 0.000234449651894747 0.000158142911261825 0.000110276902977563 0.000153450426519957 0.000192356843910076 0.000420170181783589 0.000155299379675533 9.43442592494849e-05
NOD2.protein_coding 1.39534596863759e-08 2.919948883438e-05 8.48173824715813e-05 0.000128999169286779 9.26618796551243e-09 2.6661738930967e-07 5.18730572907927e-05 3.71139007502441e-09 9.11327854442425e-09 0.00012568635789279
GUK1.protein_coding 9.67114290862713e-05 3.82554412988276e-05 3.22090673610264e-05 4.4482317559144e-05 4.33750258665637e-05 2.42379444826973e-08 7.45977965336652e-05 1.36616268661649e-05 0.000106087675535643 5.11920944507315e-05
TSEN34.protein_coding 1.46650861303811e-05 5.95786346345236e-09 3.10239632987905e-05 0.000101873070986928 9.26618796551243e-09 2.42379444826973e-08 2.21379132208295e-05 1.56286636059278e-05 1.7142076942062e-05 1.51411104557029e-08
ST8SIA4.protein_coding 0.000147083418554088 5.95786346345236e-09 0.000169526559789654 0.000345425080846085 7.88552595865109e-06 2.42379444826973e-08 6.30188132799311e-05 7.45989405079907e-07 5.59646435413092e-05 0.000301323239178943
PDCD10.protein_coding 0.000101037001589048 7.87033763522056e-06 9.20310593721471e-05 3.04484848850062e-05 3.7991370658601e-07 7.80704191787681e-05 8.96819822009444e-05 8.31759629713722e-05 2.66198866282632e-05 0.000141281701662164
RIPK2.protein_coding 0.000101595139976503 5.95786346345236e-09 0.000140774904714542 7.63162511011178e-05 8.3488353569267e-06 2.44803239275243e-06 9.20844243046104e-05 3.71139007502441e-09 6.66271794382855e-05 0.000322066560503257
SIPA1L1.protein_coding 0.000209734452545916 4.64177142437573e-05 0.000493935915260814 0.000595343877413637 2.60472543710555e-05 9.71941573756162e-06 3.93842967814082e-09 0.000134764285014212 0.000238047948858906 0.000449251888331161
GYG1.protein_coding 1.39534596863759e-08 5.95786346345236e-09 3.61250633927621e-05 0.000106536069702935 8.39609291555081e-05 2.42379444826973e-08 0.000110595043791872 3.71139007502441e-09 3.40016422492468e-05 0.000131591390970514
YBX1.protein_coding 0.000881593536444915 0.00167946808957605 0.000475747144218673 4.90556432229205e-05 0.0010404168509557 2.42379444826973e-08 0.000367144353025965 0.00156428040021136 0.00100638846293931 0.000165053245077617
LAMP3.protein_coding 2.13627467798415e-05 1.25115132732499e-07 9.03306926741566e-05 8.07505835339365e-06 7.51487844003058e-06 2.42379444826973e-08 3.93842967814082e-09 4.1196429832771e-07 0.00011055318202241 0.000581888015923118
LRRK2.protein_coding 1.39534596863759e-08 5.23159990725752e-05 0.00013124254595308 0.000653855543994308 2.57692687320901e-05 7.97670752925568e-05 8.74725231515075e-06 3.71139007502441e-09 9.11327854442425e-09 0.000581130960400333
GPCPD1.protein_coding 0.000273780832506382 0.000162238579973271 0.000265880672675783 0.000260549536909527 0.000324881816258831 0.00031972272567126 0.000301372577401013 0.000159519256814624 9.67009986348856e-05 8.11714931530233e-05
ERI1.protein_coding 8.47114537559881e-05 5.95786346345236e-09 0.000127171971130618 0.000100976340464619 9.26618796551243e-09 2.30502852030451e-05 8.46014079161428e-05 4.22393304438529e-05 0.000157668832097084 0.000171866744782684
ATP5G2.protein_coding 2.8618545816757e-05 4.28429961656859e-05 1.90698701492815e-05 1.09445960247828e-05 9.26618796551243e-09 3.97744668961063e-05 5.03764540130992e-05 4.10887995205953e-05 3.33637127511371e-05 1.51411104557029e-08
NAA50.protein_coding 9.53160831176339e-05 0.000107366657474875 0.000300867005643527 3.65014159105928e-05 0.00010369790952205 3.88049491167984e-05 0.000223746128444858 0.000149090250703806 9.11327854442425e-09 5.46594087450875e-06
MED29.protein_coding 3.55952756599449e-05 5.95786346345236e-09 6.60051436401772e-06 0.000146306068367345 0.000230274037130949 0.000126303928699336 7.51097923918235e-05 5.47096010959349e-05 1.00246063988667e-07 0.000107062792032275
SOAT1.protein_coding 1.4106947742926e-05 0.000498381236581253 0.000746517659307768 2.16156892402614e-05 0.000997885048194 0.000141089074833781 0.000725935296704593 3.31093108592928e-05 0.000181636754668919 0.00021486749847688
DENND5A.protein_coding 0.000355129502477953 0.000189525594635883 0.000526191356259058 0.000983269501364564 0.000507240395420116 9.33403242028674e-05 0.000555716366015347 0.000276242474674142 9.11327854442425e-09 0.000314193183066291
PTPN12.protein_coding 0.000688059050594882 2.44272402001547e-07 0.00062172104892798 0.000643229287304945 0.000747234663726888 8.31603875201345e-05 0.00027443371840253 0.000530287125309564 0.000272405008971385 6.54247382790922e-05
UBE2J1.protein_coding 8.17812272218492e-05 5.95786346345236e-09 0.000421644567464429 0.000151238086240045 2.87251826930886e-07 2.42379444826973e-08 0.00018018709620462 0.000191511439261335 7.30976072048268e-05 0.000310862138766037
RFFL.protein_coding 0.000216153044001649 1.32324147523277e-05 0.000102078680769364 0.000174059878032812 0.000154013310174782 2.42379444826973e-08 0.00011276118011485 3.71139007502441e-09 6.21616729515177e-05 1.51411104557029e-08
TRA2A.protein_coding 7.92696044783015e-05 5.95786346345236e-09 8.40960147815247e-05 7.90961157202761e-05 6.12495024520372e-06 6.71633441615543e-05 3.66707187331691e-05 0.000112421716762565 9.11327854442425e-09 8.46539485578349e-05
RNF130.protein_coding 1.26976483146021e-06 0.000474132732285002 0.000648463179723649 0.000481010735819225 0.000816823735347887 2.42379444826973e-08 0.000739129036126365 0.000267409366295584 0.000719593587146282 0.000116753102723925
HSPA6.protein_coding 0.000336571401095073 2.44272402001547e-07 0.000171226926487645 0.000386136646558919 9.36811603313307e-06 0.000125092031475201 3.93842967814082e-09 3.71139007502441e-09 4.31149207936711e-05 0.000227283209050556
CAT.protein_coding 0.000380524799107157 3.78383908563859e-05 5.66788899330172e-08 8.25036917050508e-05 7.46020793103406e-05 2.42379444826973e-08 0.000921517714521066 0.0004447024701795 0.000252902592886317 1.51411104557029e-08
HNRNPA3.protein_coding 0.000574338354150919 5.95786346345236e-09 0.000170093348688984 0.0002825194347061 0.000147619640478578 2.6661738930967e-07 5.72687059498456e-05 0.000453201553451306 0.000357614163361752 0.00018428245535636
DOCK8.protein_coding 0.000184618225110439 0.00013179389767503 8.01284924862136e-05 0.000933500957376408 0.000480831759718406 0.000318510828447126 0.000579622634161662 0.000823820966343244 0.000417761801754951 0.000626100058453771
TBC1D2.protein_coding 0.000221176289488745 0.0003305482228158 0.00048363066254572 0.000335157516365646 0.000531703131649069 0.000117820648130392 0.000228196553981157 0.0001558820945411 1.98760605053893e-05 3.04336320159628e-06
MOSPD2.protein_coding 9.08370225583071e-06 5.95786346345236e-09 8.38383834636473e-05 6.59590135684475e-05 4.73502205037685e-06 1.72089405827151e-06 3.78128633398299e-05 0.000131943628557193 9.11327854442425e-09 1.66552215012732e-07
HLA.DRB5.protein_coding 1.39534596863759e-08 0.00262462354941813 0.000354918056134195 4.48365261154561e-09 0.000813951217078578 2.42379444826973e-08 0.000208346868403327 0.000896415756210722 0.00136071273274653 0.000290421639650838
SMU1.protein_coding 4.68975780059094e-05 5.46395658233216e-05 0.000122895291253854 9.12019777714493e-05 9.26618796551243e-09 2.42379444826973e-08 0.000166678282408597 0.000175923600946232 0.00022483369496949 0.000149457901308243
CACUL1.protein_coding 7.18742708445223e-05 7.9960485542994e-05 0.000135570752093419 9.44302076517621e-05 3.43868235400167e-05 2.42379444826973e-08 0.000187355038218837 0.00018768870748406 7.82921759751487e-05 1.07501884235491e-06
RPS4X.protein_coding 0.000216711182389104 0.000322505107140139 0.000261500940271868 1.84278122334524e-06 0.000198861659927862 2.42379444826973e-08 0.000675641549714735 0.00016638532845342 0.000501877362719987 1.51411104557029e-08
CD84.protein_coding 6.72696291480182e-05 0.000217885024721916 0.00054551370509986 4.48365261154561e-09 0.00124742349010525 2.42379444826973e-08 0.000152066708302695 7.67552581415799e-05 0.00051418028875496 0.000548880395129686
CCL22.protein_coding 0.000186013571079077 6.55364980979758e-08 0.000269745142443944 4.48365261154561e-09 9.26618796551243e-09 0.000206531524937064 1.59545786261485e-05 3.71139007502441e-09 0.00064222185230412 1.51411104557029e-08
BIRC3.protein_coding 0.000714152020208405 5.95786346345236e-09 0.000229657709382228 0.000431287028357184 0.000382702829163629 0.000248220789447303 3.93842967814082e-09 3.71139007502441e-09 0.000889373966428905 0.000732844887166476
UBR4.protein_coding 0.000768012374597816 0.000295337249746797 0.00102846937359274 0.000762628956350404 0.000843417694808908 0.000317541310667817 0.000147143671205019 0.00071834326041105 0.000349594478242658 0.000475143187210413
FNDC3A.protein_coding 0.000104804435704369 0.000121903844325699 0.000625791623750442 0.000209973935451292 0.000129735897705139 2.42379444826973e-08 0.00024142967769971 0.000203239431898412 0.000123676303126381 0.000119932735919623
ZNF438.protein_coding 2.93022653413894e-07 6.61322844443211e-07 0.000359967629964592 0.000404923151001296 0.000171989714827876 5.08996834136643e-07 4.77770904255262e-05 0.000121885761453877 0.000186102261155687 0.000144461334857861
NFE2.protein_coding 4.14557287282228e-05 5.95786346345236e-09 1.03104053414516e-05 0.000224187114229892 9.26618796551243e-09 4.36525380133379e-05 3.93842967814082e-09 3.71139007502441e-09 5.98833533154117e-05 6.20785528683819e-07
BST2.protein_coding 1.39534596863759e-08 0.000115171458611997 1.30928235745269e-05 4.93201787270017e-08 0.00010805301786584 2.42379444826973e-08 0.000149939956276499 0.000165977075545167 0.000145183640491222 0.0004166985008514
SAMD9.protein_coding 1.39534596863759e-08 5.95786346345236e-09 0.000236201544856313 0.000210780992921371 6.20000636772437e-05 0.0017003160434057 2.4024421036659e-07 0.000236790398176633 9.11327854442425e-09 0.00381300098717012
DOK3.protein_coding 7.11765978602034e-05 3.73021831446752e-05 5.0810048511771e-05 0.00030067822778286 0.000255663392156454 2.42379444826973e-08 8.53890938517709e-05 6.59551130232589e-05 5.76961664647499e-05 3.63538062041427e-05
ARF3.protein_coding 9.04323722274022e-05 0.000211390953546753 0.000132479176278891 0.000238355456482376 0.000291060230184711 2.42379444826973e-08 0.000470567516373943 0.000162451254973894 0.000280515826875922 0.000298597839296917
RAC1.protein_coding 0.00011596720345347 0.000272339896777871 0.000229915340700105 7.19222715418031e-05 0.00018199719783063 2.42379444826973e-08 0.000488132912738451 0.000218641700709763 0.000492217287462897 8.85906372763177e-05
RBM3.protein_coding 2.35953003296617e-05 0.000129470330924283 0.000276958819344509 2.48439191205742e-05 8.62774761468863e-05 2.42379444826973e-08 0.000191844848051917 4.57280371143758e-05 4.41173814335577e-05 0.000115693224992026
RAB27A.protein_coding 7.56417049598437e-05 5.95786346345236e-09 4.3235687766177e-05 0.000119718008380879 8.34049578775774e-05 2.6661738930967e-07 7.91624365306304e-07 2.42390885799844e-05 0.000128506340754926 6.3759216128965e-05
SLC7A7.protein_coding 1.39534596863759e-08 0.000224438674531714 9.10005341006377e-05 2.92827352060044e-05 0.000314781671376423 9.93755723790589e-07 0.000342214093163334 7.64917494462531e-06 0.000186557925082908 0.000129168813297602
MAGT1.protein_coding 0.000105641643285552 6.62573995770536e-05 0.000112641564802335 5.12077964764624e-05 0.000176437485051322 3.58963957788747e-05 0.000144583691914228 4.42434810843661e-05 9.11327854442425e-09 3.02973620218615e-05
KRR1.protein_coding 4.35487476811792e-05 5.95786346345236e-09 8.14166490756003e-05 1.39441596219068e-06 9.26618796551243e-09 2.4504561872007e-05 7.30224246624088e-05 9.73534730579653e-05 2.84425423371481e-05 5.05864500325034e-05
TIFA.protein_coding 1.39534596863759e-08 5.95786346345236e-09 2.13885520101776e-05 7.53746840526932e-05 2.32581317934362e-06 2.42379444826973e-08 1.92628595557867e-05 1.37729685684156e-05 9.11327854442425e-09 0.000389747324240249
FCGR2C.protein_coding 2.73627344449832e-05 5.95786346345236e-09 3.83922189900828e-05 0.000136800724830868 2.88178445727437e-06 2.42379444826973e-08 1.80025620587816e-05 2.98432875932713e-05 0.000112284704945851 0.000190490310643198
ORAI2.protein_coding 9.04323722274022e-05 5.95786346345236e-09 8.81665896039869e-05 0.000149265279090965 7.88552595865109e-06 2.42379444826973e-08 5.38028878330817e-05 4.88456047773963e-05 0.000263109464856072 0.000122809546906206
PREX1.protein_coding 1.39534596863759e-08 0.000166647398936226 0.000895892297413056 0.00213449214590502 0.00049537967482426 2.42379444826973e-08 8.27070232409571e-08 0.000321892572596942 0.00110280694993932 0.000274372062567793
MYLIP.protein_coding 7.438589358807e-05 1.00151684820634e-05 3.50945381212527e-05 0.000235306572706525 9.26618796551243e-09 0.000134302450378626 4.98250738581594e-05 1.00578671033162e-06 0.000135523565234133 4.22588392818669e-05
SIGLEC9.protein_coding 4.32557250277653e-07 5.76780761896823e-05 1.08205153508487e-07 7.99928462425853e-05 0.000228606123297157 2.42379444826973e-08 4.32478962956643e-05 2.93608068835182e-05 0.000178538239963815 3.83221505633841e-05
HAVCR2.protein_coding 1.39534596863759e-08 0.000350507065418366 0.000324775191942546 4.93201787270017e-08 0.000353514337072265 1.72089405827151e-06 0.00046796815278637 3.75629789493221e-05 0.000371375213963832 0.000529196951537272
HIST2H2BE.protein_coding 0.000159222928481235 4.23008305905117e-07 0.000113311406228816 0.000151910634131777 9.26618796551243e-09 9.93998103235416e-05 3.38350493649077e-05 3.71139007502441e-09 0.000228752404743593 3.17963319569761e-07
PSMB6.protein_coding 1.39534596863759e-08 5.95786346345236e-09 5.01402070852899e-05 1.93245427557616e-06 9.26618796551243e-09 2.6904118375794e-06 3.8679317869021e-05 4.85486935713943e-05 4.30237880082268e-05 1.51411104557029e-08
NONO.protein_coding 0.000193687973906584 0.000197926182119351 0.000106252308118977 4.20611451489094e-05 9.70262541868808e-05 0.000108610229226967 0.000314842006900255 0.000294316944339511 0.000472168074665164 0.000117358747142153
LEPROT.protein_coding 1.39534596863759e-08 0.000115826823592977 0.000185963437870229 2.28262754453787e-05 0.000100640067493431 1.48093840789281e-05 0.00027191312340852 6.11674198264773e-05 0.000114563024581957 5.73999497375698e-05
PSMD8.protein_coding 1.53488056550135e-07 0.000209007808161372 0.000122843764990278 4.42581349285668e-05 0.000513726726995975 7.27380713925746e-05 0.000276206011757693 1.15053092325757e-07 0.000293638947979893 0.000153091767817612
P4HA1.protein_coding 0.00017387406115193 0.000132687577194547 0.000262273834225501 0.000195267554885423 0.000192282666472349 9.5764118651137e-05 0.000353044774778221 0.000137807624875732 0.000149922545334323 2.2423984584896e-05
CSNK2B.protein_coding 5.65254651895088e-05 3.9327856722249e-05 6.01878284825066e-05 3.99538284214829e-05 9.50803547141231e-05 2.20565294792545e-06 4.54534169154231e-05 8.69244669471467e-05 2.8078011195371e-05 5.04350389279464e-05
UBAP1.protein_coding 0.000288013361386485 5.95786346345236e-09 0.000228369552792841 0.000602517721592111 0.000255385406517488 0.000505870139298375 0.000238515239737886 3.94186739868343e-05 0.000111464509876853 0.000145975445903432
HSH2D.protein_coding 1.39534596863759e-08 5.95786346345236e-09 5.15262635754701e-09 6.51519560983692e-05 9.26618796551243e-09 2.6904118375794e-06 3.93842967814082e-09 3.71139007502441e-09 9.11327854442425e-09 0.000160208089731792
EZR.protein_coding 0.000682198597526604 0.000334301676797775 0.000774032684057069 2.27814389192633e-05 0.000164113455057191 0.000805935891994168 0.000392822914527443 0.000484377230081511 0.00132863399227015 0.000125232124579119
IER2.protein_coding 0.00030043194050736 0.000345919510551507 1.03567789786695e-06 0.00152215970874623 0.000131589135298242 0.00141333878073056 0.000247101016436233 3.71139007502441e-09 0.000787760910658576 0.000267104329549055
FCHSD2.protein_coding 0.000229966969091161 5.95786346345236e-09 0.000164992248595013 0.000255258826827903 9.26618796551243e-09 0.000160721809864766 0.000222328293760727 6.5212835008254e-05 0.000195671203627333 0.000282396851109315
C6orf106.protein_coding 0.000171083369214655 0.000100991743568981 0.000350641376257432 0.000232257688930674 0.00021961792097061 0.000453273799770922 0.00037848703049901 3.11793880202801e-05 0.00044737995702433 0.00011599604720114
TTC1.protein_coding 0.00014526946879486 3.72426045100407e-05 1.89152913585551e-05 4.82934222789578e-05 5.65237465896259e-07 2.6904118375794e-06 4.34448177795714e-05 0.000222538660288539 9.11327854442425e-09 4.74068168368058e-05
ARHGAP1.protein_coding 1.39534596863759e-08 2.97952751807253e-05 1.41233488460364e-05 3.81155308507492e-05 0.000154013310174782 2.6661738930967e-07 5.56145654850265e-05 7.01118699072862e-05 2.29745752104935e-05 1.59133070889437e-05
ANKHD1.protein_coding 0.000436338637852661 8.90760166420761e-05 0.000522429939018049 0.000506567555705035 0.00051706255466356 0.000224709983299087 6.93990693585192e-05 0.000670206531137984 3.81026175942377e-05 0.00027043537384931
ARFGAP3.protein_coding 0.000209036779561597 2.44272402001547e-07 0.00028422402250865 0.000270368736128812 0.000660688468129002 2.42379444826973e-08 0.000135092076389908 4.73610487473865e-05 0.000315510816486511 0.000395046712899745
ADGRE1.protein_coding 9.75486366674538e-05 5.95786346345236e-09 5.15262635754701e-09 0.000250281972429087 0.00021998856848923 2.42379444826973e-08 0.000325239461250546 1.52166993076001e-07 0.00032343936882016 0.000348109270487066
MED13L.protein_coding 0.000289269172758259 1.5317666964536e-05 0.000528819195701407 0.0010077502446236 0.000191263385796142 0.000412069294150337 0.000114612242063576 0.000226250050363563 0.00041666820832962 0.000417606967478742
TMUB2.protein_coding 4.06185211470402e-05 9.47896077035269e-06 4.78215252243938e-05 6.2865293266481e-05 8.12737346455095e-05 6.81086239963794e-06 3.67101030299505e-05 2.70968589377533e-05 9.11327854442425e-09 3.86249727724981e-05
UQCR11.protein_coding 4.32557250277653e-07 2.31820467362931e-05 1.46901377453665e-05 1.2334528334362e-05 5.49577608234542e-05 2.95945302133734e-05 4.32085119988829e-05 1.83750922614459e-05 9.11327854442425e-09 1.51411104557029e-08
WSB2.protein_coding 9.36277144955823e-06 0.000134653672137487 0.00021677614348836 5.63191604536244e-05 0.000165966692650293 1.72089405827151e-06 0.000198028182646598 1.63672302308577e-06 9.07773675810098e-05 5.78541830512409e-05
SNX3.protein_coding 3.00138917853946e-05 0.000164383410820114 0.000175349027573682 2.1481179661915e-05 0.000103327262003429 7.51376278963616e-07 0.00032338839930182 0.000115242373219583 0.000213897760716181 0.000161722200777363
ARAP1.protein_coding 0.000605315034654673 0.00103595925688856 0.000311584468467225 0.00137612714318819 0.00158749258843956 0.00029087957173685 0.000431143835295753 0.00081105378448516 0.000859209014446861 1.51411104557029e-08
RNASET2.protein_coding 1.61999666958824e-05 8.09733223317809e-05 5.15262635754701e-09 0.000153031547284663 6.1444092399313e-05 2.42379444826973e-08 0.000143914158868943 7.73490805535838e-05 0.000177718044894817 6.51219160699783e-05
TMCC3.protein_coding 0.000110664888772647 5.95786346345236e-09 0.000213890672728134 0.000385419262141072 9.26618796551243e-09 8.77655969718469e-05 5.3842272129863e-05 8.5733110733064e-07 0.000358252092859861 1.51411104557029e-08
USP10.protein_coding 4.20138671156779e-05 2.89611742958419e-05 5.48290970706577e-05 1.83426228338331e-05 9.26618796551243e-09 2.42379444826973e-08 5.29758176006721e-05 5.97570915979681e-05 9.11327854442425e-09 1.51411104557029e-08
JUND.protein_coding 0.0010645233929333 0.000463587313954691 0.000671134735696856 0.000709183817220781 0.000242412743365771 0.000370622409084924 0.000774062907371473 0.000340932003681818 0.00191033456176075 0.000131742802075071
HADHA.protein_coding 1.39534596863759e-08 0.000297303344689736 0.000442718809266796 1.60559600019448e-05 0.000389096498859833 2.42379444826973e-08 0.000649529760948661 0.000451828339123547 0.000430520391717145 8.13229042575804e-05
IFIT5.protein_coding 1.39534596863759e-08 5.95786346345236e-09 4.67394736893089e-05 4.48365261154561e-09 2.31747361017466e-05 2.42379444826973e-08 0.000166560129518253 4.08252908252686e-08 9.11327854442425e-09 0.00161390610458383
ASAP1.protein_coding 0.000429780511800064 5.42165575174165e-07 0.00033018544961797 0.000529120328341109 9.26618796551243e-09 0.00023246612553355 0.000128357361640287 0.000489498948385045 0.000535778758905245 1.51411104557029e-08
SEC62.protein_coding 0.000251873900798771 1.97860645621253e-05 0.000219661614248587 0.000151013903609468 3.81859606058768e-05 2.42379444826973e-08 0.000261358131871103 0.000288749859226974 9.11327854442425e-09 0.000112059358482657
RBM7.protein_coding 0.000124618348459023 5.95786346345236e-09 7.17812377869874e-05 5.64088335058553e-05 6.55212151041384e-05 2.42379444826973e-08 4.872231354828e-05 2.49813665949893e-05 3.5550899601799e-05 0.000160056678627235
CBX3.protein_coding 4.74557163933645e-05 5.54140880735704e-05 7.57487600822986e-05 4.17472894661012e-05 9.26618796551243e-09 1.72089405827151e-06 0.000111028271056468 5.20374002419173e-05 9.11327854442425e-09 0.000101006347849994
AMPD2.protein_coding 4.32557250277653e-07 6.55364980979758e-08 9.59985816674583e-05 0.00042599631827556 9.26618796551243e-09 7.51376278963616e-07 4.8919235032187e-05 6.29488870624891e-05 0.000283340943224694 1.51411104557029e-08
APOBEC3B.protein_coding 1.53488056550135e-07 4.59351273032176e-06 5.15262635754701e-09 7.19671080679186e-05 9.26618796551243e-09 2.42379444826973e-08 3.93842967814082e-09 3.71139007502441e-09 2.77134800535941e-05 0.00030813673888401
PTGES3.protein_coding 0.00013564158161126 0.000175286300958232 0.000276185925390877 6.10718322218628e-05 0.000314874333256078 0.00017162888488198 0.000457373776952171 3.71139007502441e-09 0.000100984239550765 0.000228797320096127
SEC61B.protein_coding 1.8153451051975e-05 1.94285927543181e-05 5.55504647607143e-05 1.57376206665251e-06 9.26618796551243e-09 2.42379444826973e-08 4.92736937032197e-05 3.29979691570421e-05 9.11327854442425e-09 5.95197052013681e-05
TMCO1.protein_coding 5.88975533361927e-05 7.15598980595262e-05 8.17258066570531e-05 3.09416866722762e-05 0.000211926984959235 0.000104489778664908 0.000183613530024603 9.82442066759713e-05 0.000227476545747373 5.58858386919994e-05
AKR1A1.protein_coding 1.39534596863759e-08 0.000138764597927269 6.0342407273233e-05 4.48365261154561e-09 3.60547373738089e-05 2.6904118375794e-06 0.000203581368492777 0.000119065104996858 0.000140262470077233 2.69663177216069e-05
EIF4EBP2.protein_coding 0.000295129625826537 2.44868188347892e-06 0.00011542398303541 0.000177288107913125 0.000200436911881999 0.000489873095939795 0.000505383234728708 0.000252229780888734 0.000463966123975182 1.51411104557029e-08
VCPIP1.protein_coding 1.39534596863759e-08 1.25115132732499e-07 0.000348992535823017 0.000118417749123531 0.000106385104032048 2.42379444826973e-08 0.000175185290513382 0.000167164720369175 0.000179996364530923 0.000585521882432487
BCL3.protein_coding 1.39534596863759e-08 5.76184975550477e-05 5.15262635754701e-09 0.000411110591605229 5.93962648589347e-06 9.93755723790589e-07 5.59296398592777e-05 3.71139007502441e-09 0.000252264663388207 0.000219409831613591
PDIA3.protein_coding 1.38278785491985e-05 0.000199594383889117 0.000452663378136862 4.53297279027261e-06 7.72892738203392e-05 2.42379444826973e-08 0.000331107721470976 0.000178707143502501 0.000158215628809749 0.000462273243323066
DEFA1B.protein_coding 7.82789088405688e-06 5.95786346345236e-09 4.48793755742344e-06 5.60904941704355e-06 9.26618796551243e-09 5.08996834136643e-07 3.93842967814082e-09 3.71139007502441e-09 9.11327854442425e-09 1.51411104557029e-08
MTF1.protein_coding 3.83859675972201e-05 6.02995361136013e-05 5.48290970706577e-05 0.000377752216175329 0.000349344552487784 7.00718974994779e-05 0.00016254293124655 8.41038104901283e-05 8.75877200904614e-05 0.000115693224992026
WIPF2.protein_coding 0.000131455543705347 3.57531386441776e-05 0.000209510940324219 0.000178588367170473 9.26618796551243e-09 2.42379444826973e-08 0.00016144017093667 0.000122962064575634 9.11327854442425e-09 3.69594506223708e-05
TGFBR1.protein_coding 0.000159222928481235 7.54920879454047e-05 0.000466472416775088 0.000168096620059457 9.26618796551243e-09 2.42379444826973e-08 0.000303538713723991 0.000144970607720529 0.000283705474366471 1.51411104557029e-08
GAB2.protein_coding 0.000198153081006224 0.000162417315877175 0.000474819671474315 0.00100026254476232 0.000213965546311648 2.42379444826973e-08 4.5729106992893e-05 0.000484896824692015 0.000589182571175571 0.000107062792032275
PSME3.protein_coding 7.81533277033914e-05 8.93143311806143e-05 0.000196680900693927 0.000109898809161594 9.26618796551243e-09 2.42379444826973e-08 0.00028786376360499 0.000135358107426215 9.0503969224677e-05 7.54178711798562e-05
RNF141.protein_coding 4.99673391369121e-05 3.99236430685943e-05 3.41670653768942e-05 6.29101297925964e-05 9.26618796551243e-09 5.84376841477832e-05 5.44724208783656e-05 3.71139007502441e-09 9.11327854442425e-09 1.51411104557029e-08
STK40.protein_coding 0.000152246198638047 0.000278774389318399 0.000296332694448886 0.000591443099641593 0.000161426260547192 2.42379444826973e-08 0.000355210911101198 0.000195148601534859 0.000638394275315462 0.000100854936745437
PPIA.protein_coding 7.42463589912062e-05 0.000386790453910791 0.000358576420848054 4.48365261154561e-09 0.000396694772991553 0.000159025153750977 0.000668394839106956 0.000306230506480339 0.000464968584615069 1.51411104557029e-08
SFT2D1.protein_coding 8.5116104086893e-07 5.95786346345236e-09 1.02588790778761e-05 5.9677416259672e-06 1.94589947275761e-07 2.42379444826973e-08 1.25675291029473e-05 6.64709962436873e-06 9.11327854442425e-09 1.83207436514005e-06
SLU7.protein_coding 0.000232339057237845 5.95786346345236e-09 0.000211365885812936 0.000223604239390391 3.12363196317424e-05 0.000150057114292379 0.000187748881186651 0.000196187790755866 9.12239182296865e-06 0.000116753102723925
HECA.protein_coding 0.000282292442915071 5.95786346345236e-09 0.000503107590177247 0.000585300495563776 0.000300882389428154 0.000725465916311613 0.000291408350315317 8.55883665201381e-05 0.000143087586426005 9.38900259358138e-05
ST13.protein_coding 0.000109827681191465 0.000141505215120457 0.000254699473479906 2.73502809304282e-07 9.26618796551243e-09 8.29180080753074e-05 0.000273134036608744 0.000346870227801857 7.41912006301577e-05 1.51411104557029e-08
ORC4.protein_coding 0.000352617879734405 1.0313061655236e-05 0.000198741951236946 0.000218896404148268 0.000101196038771361 2.42379444826973e-08 3.93842967814082e-09 0.000164529633415907 9.11327854442425e-09 9.37386148312567e-05
RNF167.protein_coding 3.41999296913073e-05 5.95786346345236e-09 5.15262635754701e-09 7.45227900564996e-05 0.000137612157475825 3.88049491167984e-05 5.2581974632858e-05 3.65237897283153e-05 8.99571725120116e-05 1.51411104557029e-08
UQCRC2.protein_coding 7.8432396897119e-05 1.62709251186884e-05 9.20825856357226e-05 4.02228475781757e-05 9.26618796551243e-09 3.58963957788747e-05 0.000183062149869663 1.52575245984254e-05 9.21443593626735e-05 1.51411104557029e-08
RPL24.protein_coding 7.8432396897119e-05 5.05286400335394e-05 4.63272635807051e-05 2.54716304861906e-05 6.69111432989653e-05 5.18934391374549e-05 0.000116463304012302 3.71139007502441e-09 7.27330760630498e-05 4.15017837590817e-05
ARCN1.protein_coding 0.000222711170054246 0.000165396247608901 0.000415667520889675 0.000131375505170898 2.61399162507106e-05 8.50751851342675e-06 0.000392862298824224 0.000430821871298909 8.81345168031268e-05 0.000259988007634875
MGAM.protein_coding 1.39534596863759e-08 5.95786346345236e-09 5.24073626826106e-05 0.00101021625355995 5.85715741300041e-05 3.90230906171427e-06 1.22091320022365e-07 3.71139007502441e-09 0.000218727798344726 2.5891298879252e-06
IL13RA1.protein_coding 0.000113036976919331 4.34387825120311e-05 0.000404589374220949 0.000327131778190979 9.26618796551243e-09 2.6661738930967e-07 0.000272582656453804 0.000149535617512809 0.00019603573476911 0.000118872858187724
UBE2H.protein_coding 0.000300850544297951 5.95786346345236e-09 0.000184984438862295 0.000325293480620246 0.000392895635925693 0.000512656763753531 7.73153130115823e-05 0.000205651835447178 9.11327854442425e-09 3.2719939694774e-05
IK.protein_coding 0.000302943563250907 0.000108081601090489 7.95617035868833e-05 8.0755067186548e-05 9.26618796551243e-09 2.42379444826973e-08 3.17082973387117e-05 0.000273570273820124 8.38512758872473e-05 4.10324093349549e-06
BCLAF1.protein_coding 0.000220897220295017 5.95786346345236e-09 0.000319674091848574 0.000213695367118876 4.49502778207008e-05 2.42379444826973e-08 2.05192186231136e-06 0.000444331331171998 8.16640890365855e-05 0.000170958278155341
GSTK1.protein_coding 2.5688319282618e-05 6.95342244819525e-05 3.535216943913e-05 2.06292856657214e-05 0.000151233453785128 2.42379444826973e-08 0.000141275410984589 6.06107113152237e-05 1.78711392256159e-05 0.000145824034798875
UBE2L3.protein_coding 0.000124757883055887 3.26550496431823e-05 8.75998007046567e-05 1.52040660057512e-05 0.000111388845533425 0.000101581225326984 5.31333547877978e-05 0.000230221237743839 0.000133062980027138 0.000107062792032275
RPA2.protein_coding 8.21998310124404e-05 5.95786346345236e-09 5.54474122335634e-05 4.99523737452296e-05 8.44242385537838e-05 2.42379444826973e-08 8.09780526122533e-05 9.73905869587156e-05 4.42996470044462e-05 1.51411104557029e-08
RRAGD.protein_coding 2.08046083923865e-05 0.000143888360505838 0.00017730702558955 0.000154017950859203 0.000475642694457719 2.42379444826973e-08 0.000260767367419381 3.71139007502441e-09 0.000194030813489336 6.43648605471931e-05
LBR.protein_coding 4.15952633250865e-05 5.95786346345236e-09 0.000119700662912174 0.000173252820562734 4.64236017072173e-06 2.42379444826973e-08 5.52994911107752e-05 2.73937701437552e-05 0.000119301929425058 4.25465203805252e-06
SRPR.protein_coding 1.39534596863759e-08 9.93831204338488e-05 0.000200081634089908 7.3177694273036e-05 0.00016318683626064 2.42379444826973e-08 0.000222643368134978 0.000172286438672708 0.00046305479612074 1.51411104557029e-08
SF1.protein_coding 0.000318292368905921 0.000193457784521762 5.15262635754701e-09 0.000600903606651954 0.00065179292768211 2.42379444826973e-08 0.000301254424510669 0.000378639726844066 0.000695990195716223 2.74054099248222e-06
DEFA1.protein_coding 1.14557904025146e-05 5.95786346345236e-09 1.08205153508487e-07 6.41610688712176e-06 9.26618796551243e-09 2.42379444826973e-08 3.93842967814082e-09 3.71139007502441e-09 9.11327854442425e-09 1.51411104557029e-08
TNRC6B.protein_coding 0.000177781029864115 2.38374117172729e-05 0.000104500415157411 0.000371699285149743 8.905733253654e-05 2.42379444826973e-08 7.64488584823913e-05 0.000294391172141011 0.000145548171632999 0.000148246612471787
KLHDC8B.protein_coding 2.49906462982992e-05 5.86909129784692e-05 5.15262635754701e-09 5.92290509985175e-06 6.87643808920678e-05 2.42379444826973e-08 9.05484367301355e-05 3.71139007502441e-09 5.50533156868668e-05 1.51411104557029e-08
RAB1B.protein_coding 4.15952633250865e-05 2.68163434489991e-05 0.000206522417036842 0.000172266416988194 0.000230737346529225 0.000319480346226433 0.000165378600614811 0.000266036151967825 0.000418764262394838 0.000104488803254806
ARPP19.protein_coding 0.000202478653509001 8.37735181596037e-05 0.000363677520942026 5.58259586663544e-05 0.0002791068477092 2.42379444826973e-08 0.000216223727759609 0.000256349423872011 9.11327854442425e-09 8.35940708259357e-05
DPH3.protein_coding 1.39534596863759e-08 2.44927766982527e-05 0.000112280880957307 2.13018335574532e-05 0.000121396328536178 2.42379444826973e-08 0.000100512663815832 2.12328626192147e-05 9.11327854442425e-09 4.43785947456652e-05
LYRM1.protein_coding 1.3548809355471e-05 5.95786346345236e-09 2.03580267386682e-05 4.90556432229205e-05 8.43223104861631e-07 2.42379444826973e-08 1.68604174521208e-05 1.79668393531932e-05 3.10762798364867e-06 5.25547943917448e-05
CALM3.protein_coding 8.03858812532116e-05 0.000147165185410737 0.000205079681656728 0.000178857386327166 0.000217486697738542 0.000118305407020046 0.00020814994691942 0.000290345756959235 0.000287897582496906 0.000135679490793554
AOAH.protein_coding 9.92090983701327e-06 5.74397616511442e-05 5.15262635754701e-09 0.000132092889588745 9.26618796551243e-09 2.6661738930967e-07 0.000146592291050079 3.71139007502441e-09 0.000106452206677419 0.000370215291752392
SERTAD3.protein_coding 1.68836862205148e-06 4.09960584920157e-05 6.95140821896666e-05 2.89688795231962e-05 9.26618796551243e-09 3.73506724478366e-05 4.55715698057673e-05 2.46473414882371e-05 3.62799618853529e-05 1.7276007029957e-05
ETV7.protein_coding 1.39534596863759e-08 5.95786346345236e-09 3.65836471385838e-07 1.83874593599485e-05 1.01928067620637e-07 2.42379444826973e-08 3.93842967814082e-09 3.71139007502441e-09 3.15410570422523e-05 0.000264227518562471
LTA4H.protein_coding 5.84789495456014e-05 0.00097828713856234 1.59731417083957e-07 0.00013056844770082 0.000403181104567411 1.35974868547932e-05 0.001591050759805 0.000423955799660114 1.87824670800583e-05 3.17963319569761e-07
HIST1H2AC.protein_coding 0.00010592071247928 5.95786346345236e-09 4.17929523860638e-05 7.87374235113525e-05 9.26618796551243e-09 0.000205319627712929 1.37096737096082e-05 3.71139007502441e-09 5.52355812577553e-05 4.25465203805252e-06
TRANK1.protein_coding 1.39534596863759e-08 5.95786346345236e-09 5.15262635754701e-09 0.000742766375281257 9.73042398258461e-05 2.42379444826973e-08 3.22990617904328e-05 8.81121117711545e-05 5.23193321235395e-05 0.00125430473126088
RPL17.protein_coding 0.000244199497971265 0.000228549600321496 0.000162003725307636 4.57377402903767e-05 0.000180792593395113 0.000181566442119886 0.000462848194204787 7.76831056603359e-05 0.000296646329899553 9.81295368634106e-05
CYCS.protein_coding 7.46649627817975e-05 0.000156757345586895 5.31802566362427e-05 1.0272048133051e-05 0.000174028276180289 2.6661738930967e-07 0.00017010471622858 0.000126265201742406 0.000204784482171757 4.98293945097183e-05
AKIRIN2.protein_coding 0.000106339316269871 5.95786346345236e-09 0.000161797620253334 0.000136711051778637 0.000163001512501329 1.19008307410044e-05 0.000163370001478959 5.9753380207893e-07 2.82511634877151e-07 0.00014097887945305
USP32.protein_coding 0.000237920441112396 5.95786346345236e-09 0.000368160305873091 0.000685779150588513 2.56766068524349e-05 2.42379444826973e-08 0.000105199395132819 0.000192921767489844 0.000147188561770996 0.000217895720568021
STAT6.protein_coding 3.44789988850349e-05 0.000248270128385523 0.000241972486376765 0.000533469471374308 0.000663746310157621 8.17061108511726e-05 0.000207362260983792 0.000415493830289058 0.000641310524449678 0.000131591390970514
CWC25.protein_coding 4.0199917356449e-05 5.95786346345236e-09 3.06117531901868e-05 0.000108777896008708 8.81214475520233e-06 4.02592257857602e-05 2.0641309943136e-05 4.9105402082648e-05 3.11765259004753e-05 1.51411104557029e-08
DNAJC8.protein_coding 9.33625987615412e-05 6.55364980979758e-08 6.19397214440726e-05 4.45271540852595e-05 9.26618796551243e-09 2.42379444826973e-08 8.36168004966076e-05 0.000132834362175199 0.000147735358483661 9.4026295929915e-06
HIPK3.protein_coding 0.000145967141779178 9.05059038733048e-05 0.000680821673249044 0.000699678473684304 0.000111574169292735 0.000180839303785405 0.00081143860501703 0.000257462840894519 0.000396618995531887 0.000646237735359856
NUP214.protein_coding 0.000123362537087249 7.5968717022481e-05 3.87529028351111e-05 9.69858896403431e-05 0.00021998856848923 2.08688701996024e-05 8.79096888457812e-05 0.00019678161316787 0.000166599845070619 1.98348546969708e-06
CCL8.protein_coding 6.23859182577867e-05 3.34236140299677e-06 5.15262635754701e-09 4.48365261154561e-09 9.26618796551243e-09 2.42379444826973e-08 3.93842967814082e-09 3.71139007502441e-09 1.00246063988667e-07 0.00114755990254818
VPS29.protein_coding 4.35487476811792e-05 1.40069370025765e-05 7.14720802055345e-05 2.18847083969541e-05 5.75430272658322e-06 2.42379444826973e-08 0.000109807357856244 4.73239348466363e-05 9.11327854442425e-09 5.19491499735167e-05
RB1CC1.protein_coding 0.000127409040396298 1.25115132732499e-07 0.000257018155340802 0.000297629344007009 1.29819293396829e-05 0.0002877286389541 0.000155965753684054 5.20745141426676e-05 5.44153861887571e-05 6.20936939788377e-05
CNDP2.protein_coding 1.39534596863759e-08 0.00055563630446503 0.000390625756791996 4.48365261154561e-09 0.000142059927699271 2.42379444826973e-08 0.000724399309130118 0.00042184030731735 9.03217036537885e-05 0.000896823113401739
DEFA3.protein_coding 3.29441183195335e-05 5.95786346345236e-09 8.81099107140538e-07 1.01375385547046e-05 9.26618796551243e-09 2.42379444826973e-08 3.93842967814082e-09 3.71139007502441e-09 9.11327854442425e-09 1.51411104557029e-08
RPL14.protein_coding 0.000161176412837328 5.95786346345236e-09 5.7714567830884e-05 1.51143929535202e-05 0.000359166711731227 0.000146421422619974 0.000210040393164928 0.000225359316745558 0.000378027907301262 4.13503726545246e-05
PPP2R1A.protein_coding 8.65254035152169e-05 0.000138347547484827 2.68503359491774e-05 2.34091502848796e-05 0.000252420226368524 2.6661738930967e-07 0.000228787318432878 3.71139007502441e-09 0.000201594834681209 9.25121848843448e-06
CHST11.protein_coding 0.000319408645680831 0.000200666799312539 0.000548553754650812 0.000265391881729996 0.000117504529590663 2.42379444826973e-08 0.000214490818701227 0.00029116226277574 0.000859482412803194 6.04281718287104e-05
CDV3.protein_coding 0.000384989906206797 0.000290630537610669 0.000503107590177247 0.000126936689085468 8.57215048689556e-05 2.42379444826973e-08 0.000348594349241922 0.000667422988581715 0.000611418970823966 0.000247875119270312
TP53INP2.protein_coding 1.39534596863759e-08 5.95786346345236e-09 0.000157984676748749 0.000386181483085035 7.79379069779251e-05 0.00149017306474071 6.75086231130117e-05 0.000121254825141123 0.00028498133336269 1.51411104557029e-08
STAT2.protein_coding 1.39534596863759e-08 6.05378506521394e-05 8.57963814795152e-05 2.89240429970808e-05 0.000359908006768469 2.42379444826973e-08 0.000216026806275702 0.000102141166254747 0.000101895567405207 0.00150413305377998
LPCAT2.protein_coding 7.06184594727484e-05 5.95786346345236e-09 0.000108983200088477 9.90932063677695e-05 1.62250951276123e-05 2.42379444826973e-08 0.000193932215781332 3.71139007502441e-09 9.0503969224677e-05 0.000225769098004986
CD300LB.protein_coding 0.000102571882154549 5.95786346345236e-09 2.49438641968851e-05 5.86058232855127e-05 4.68961772934585e-05 2.42379444826973e-08 4.33227264595489e-08 1.89280893826245e-07 9.30556872171159e-05 1.51411104557029e-08
ETNK1.protein_coding 1.10371866119233e-05 4.26642602617824e-05 0.000148040107878683 1.87909880949877e-05 9.26618796551243e-09 2.88673918788925e-05 0.000198697715691882 7.85367253775916e-05 0.000103262559186871 0.000142644401603177
MLLT6.protein_coding 0.00014122296548581 5.95786346345236e-09 0.000152265261491872 0.000237951927747337 0.000147526978598923 2.42379444826973e-08 3.93842967814082e-09 5.77529409574549e-05 0.000326902414667041 0.000584764826909702
LMBRD1.protein_coding 3.01534263822583e-05 6.8461809058531e-05 0.000102439364614392 7.59127223660787e-05 9.26618796551243e-09 5.23781980271089e-05 0.000193853447187769 6.55097462142559e-05 2.55262932029323e-05 6.20785528683819e-07
ST20.MTHFS.protein_coding 2.94417999382531e-06 5.95786346345236e-09 2.43770752975549e-05 3.26454746646636e-05 9.26618796551243e-09 2.42379444826973e-08 7.12855771743488e-07 9.43064218063705e-06 6.66180661597412e-06 3.17963319569761e-07
PSTPIP2.protein_coding 7.24324092319773e-05 5.95786346345236e-09 0.000108416411189147 6.35826776843283e-05 8.53415911623695e-06 5.08996834136643e-07 3.35593592874379e-05 1.7480647253365e-06 3.4821837318245e-05 0.000504971174808148
TGM3.protein_coding 4.50836282466805e-05 6.55364980979758e-08 3.09209107716396e-05 7.45227900564996e-05 1.41865337751995e-05 0.00143878862243739 5.94702881399263e-07 3.71139007502441e-09 9.11327854442425e-09 1.51411104557029e-08
STAU1.protein_coding 0.000111362561756966 7.12024262517192e-05 0.000237077491337095 0.000161819506403293 1.08507061076151e-05 8.21908697408265e-05 0.000172822232706497 0.000271863034385613 0.0001352501668778 0.000177771777860408
CSTA.protein_coding 2.44325079108442e-05 4.11747943959192e-05 1.808571851499e-06 2.59199957473452e-05 9.26618796551243e-09 0.000352201571278075 9.53139366406859e-05 3.71139007502441e-09 9.11327854442425e-09 1.51411104557029e-08
SGPL1.protein_coding 2.9176684204212e-05 7.2453577579044e-05 0.000222701663799539 2.38575155460342e-05 0.000148453597395475 5.62562691443404e-05 0.000184519368850575 3.93073322845836e-05 0.000264840987779513 0.000136133724107225
CRISPLD2.protein_coding 1.39534596863759e-08 5.95786346345236e-09 2.14916045373286e-05 0.000160205391463136 4.11511407548407e-05 2.42379444826973e-08 8.27070232409571e-08 3.71139007502441e-09 1.59573507312868e-05 0.000116601691619368
CD300LF.protein_coding 5.84789495456014e-05 3.27742069124514e-05 5.15262635754701e-09 5.08939407936542e-05 0.000139465395068928 7.51376278963616e-07 0.000138991121771268 0.000105444303421519 0.000164868322147179 2.51493844669226e-05
DYNLL1.protein_coding 5.27580310741873e-05 0.000207994971372585 4.95218919223843e-05 9.77884634578097e-06 8.11810727658544e-05 2.42379444826973e-08 0.000311966953235212 8.78894283666532e-05 0.000151380669901431 8.52595929760631e-05
EEF2.protein_coding 0.00136773207191825 0.00401167374234447 0.000966071068402847 0.000688334832577094 0.00102503497893295 0.00125142931158614 7.28648874752831e-05 0.000993320151069609 0.000869598151987505 0.00043910734432584
MAP2K3.protein_coding 0.000144013657423086 4.3081310704224e-05 2.73140723213567e-05 0.000259876989017795 0.000245748571033355 0.000196593967699158 0.000112682411521287 3.71139007502441e-09 0.000136708291444908 9.8568629066626e-06
NLRP3.protein_coding 0.00023847857949985 5.95786346345236e-09 0.000555097590124897 0.00102093218330155 1.01928067620637e-07 0.000118547786464873 3.93842967814082e-09 3.71139007502441e-09 0.000500328105367435 0.000261047885366774
EIF4A1.protein_coding 0.000163269431790284 0.000463944785762499 0.000659747431446677 0.000219748298144462 0.000345174767903304 4.92272652443583e-05 0.000736726594022699 0.000764178927837602 0.00133929652816713 0.000235156586487522
RPL11.protein_coding 0.000298897059941858 4.07577439534776e-05 5.15262635754701e-09 3.45689616350166e-06 9.26618796551243e-09 2.42379444826973e-08 4.78952433158704e-05 7.56047272183223e-05 9.11327854442425e-09 5.78541830512409e-05
FOXO3.protein_coding 8.12230888343941e-05 2.62741778738249e-06 0.000286748809423849 0.000260504700383411 4.83787673679404e-05 0.000397041768571065 0.000149073501747308 0.000189841313727574 0.000133427511168915 1.51411104557029e-08
IGFLR1.protein_coding 1.55022937115636e-05 5.95786346345236e-09 4.53946382099891e-06 5.65388594315901e-06 9.26618796551243e-09 2.42379444826973e-08 1.40641323806408e-05 1.7480647253365e-06 2.46149653484899e-05 2.48465622578085e-05
PIM3.protein_coding 0.00015419968299414 0.000172903155572851 0.000138816906698674 0.000580502987269421 6.03321498434515e-05 2.42379444826973e-08 0.000257892313754339 3.71139007502441e-09 0.000611327838038522 0.000287999061977925
S1PR2.protein_coding 1.39534596863759e-08 1.01879465225035e-06 1.99458166300645e-05 4.48365261154561e-09 3.06710821658461e-06 2.42379444826973e-08 2.16259173626712e-05 6.98112473112092e-06 4.4746197653123e-06 4.54384724775644e-05
NAGK.protein_coding 1.39534596863759e-08 6.73893936351096e-05 4.14322685410355e-05 4.51100289247604e-05 0.000226289576305779 2.6661738930967e-07 6.84144619389841e-05 2.50184804957396e-05 6.41665942312911e-05 0.000187916321865729
RAB11FIP1.protein_coding 0.000180990325591982 0.000679083235427763 0.000246867481416435 0.000728508359976542 0.000470082981678411 0.00174927669126075 0.000712308330018226 0.00080348254873211 0.00112887092657637 1.51411104557029e-08
DCP1A.protein_coding 2.27580927484791e-05 5.95786346345236e-09 0.000189570276320512 6.53761387289465e-05 8.44149723658182e-06 3.27454629961241e-05 9.55896267181557e-05 9.92833958969781e-05 9.11327854442425e-09 0.000282245440004758
MS4A7.protein_coding 3.92231751784027e-05 0.000716617775247513 0.000268714617172434 1.06307403419747e-05 0.000675236383234857 2.42379444826973e-08 0.00137475220188151 0.000284184849434695 0.000252902592886317 4.92237500914902e-05
HIST2H2BF.protein_coding 0.000134385770239486 0.000116243874035419 5.49321495978087e-05 9.64926878530731e-05 4.72575586241134e-07 6.32852730443227e-05 4.69500201931167e-05 3.00622596076978e-07 0.000180816559599921 1.51411104557029e-08
ZC3H11A.protein_coding 0.000284943600255482 6.55364980979758e-08 0.000493317600097908 0.000470967353969363 0.000127789998232382 0.00043024775251236 1.44973596452363e-05 0.000431601263214664 5.60557763267534e-05 0.000235610819801193
SLC35A4.protein_coding 8.94416765896695e-06 8.53821412947357e-05 5.81783042030633e-05 1.84771324121795e-05 0.000124546832444453 5.1166300802974e-05 0.000189009178683656 5.2297197547169e-05 0.00014964914697799 0.000104640214359363
ELL2.protein_coding 0.000544757019615801 5.95786346345236e-09 0.000613734478073782 0.00039649388409159 0.00034637937233882 0.000157813256526842 0.000257892313754339 0.000225396430646308 0.000276505984316376 0.00048347079796105
G3BP2.protein_coding 0.000368245754583146 0.000144662882756087 0.000149225211940919 6.21030723225183e-05 0.000149009568673406 4.58339530167806e-05 0.000376439047066377 0.000265442329555821 0.000372286541818275 0.000190641721747755
ABRACL.protein_coding 1.39534596863759e-08 1.97264859274908e-05 1.49477690632439e-05 8.74760624512549e-06 6.93203521699986e-05 1.77179374168517e-05 6.88083049067982e-05 1.96369648869542e-05 6.88143662889474e-05 5.891406078314e-05
BRD2.protein_coding 0.000520477999761508 5.95786346345236e-09 0.000360792050181799 0.000591353426589362 0.000656055374146246 0.000788726951411453 0.000162976158511145 0.000595978729637495 0.000210981511581966 0.000461970421113952
ILK.protein_coding 1.39534596863759e-08 4.67751860515645e-05 0.000142887481521136 5.57811221402389e-05 7.75672594593046e-05 2.42379444826973e-08 7.98752923023738e-05 0.000114128956197076 0.000119210796639613 0.000133256913120641
COX7B.protein_coding 2.15022813767053e-05 1.6568818291861e-05 3.32395926325357e-05 5.02617457754263e-06 9.26618796551243e-09 3.58963957788747e-05 4.35235863731341e-05 4.93986018985749e-06 1.38612966660693e-05 2.18183401666679e-05
NDUFB3.protein_coding 1.39534596863759e-08 5.95786346345236e-09 2.48408116697341e-05 1.76700749421013e-05 7.50561225206508e-07 2.42379444826973e-08 2.92664709382644e-05 3.0399996104525e-05 8.29308347542605e-07 1.51411104557029e-08
NDE1.protein_coding 0.000120153241359383 4.23604092251463e-06 5.66788899330172e-08 0.000121152777216574 0.000165688707011328 3.51692574443938e-05 4.33227264595489e-08 1.93400536809522e-05 9.11327854442425e-09 1.51411104557029e-08
RHBDD2.protein_coding 3.48976026756261e-05 8.82359578937295e-06 5.15262635754701e-09 1.73562192592931e-05 9.26618796551243e-09 2.52317002064879e-05 7.57793254371074e-05 3.14391853255318e-05 8.84079151594596e-05 1.51411104557029e-08
AFTPH.protein_coding 0.000153641544606685 5.95786346345236e-09 0.000248670900641576 0.00025539333640625 7.16368991613767e-05 7.8555178068422e-05 9.94886720995151e-05 0.000164418291713657 0.000175348592473267 0.000114330525051013
FAM107B.protein_coding 0.000274618040087564 2.0322272273836e-05 0.000423860196798175 0.00033798221751092 9.68409304275705e-05 0.000667537228997967 0.000347452204635261 0.000327051404801226 0.000555190042204869 0.000192004421688768
TSPO.protein_coding 1.39534596863759e-08 0.000102838681242651 5.66788899330172e-08 1.43521720095575e-05 3.77226512076011e-05 2.42379444826973e-08 0.000186449199392864 3.08416515234529e-06 0.000142540789713339 1.51411104557029e-08
CSGALNACT2.protein_coding 0.000441361883339756 5.95786346345236e-09 0.000744095924919721 0.000382684234048029 5.5513732101385e-05 2.69283563202767e-05 0.000121465109703541 0.000240761585556909 1.00246063988667e-07 9.38900259358138e-05
BTF3.protein_coding 2.49906462982992e-05 4.54644560896049e-05 9.28039533257793e-05 2.85653507881571e-05 9.26618796551243e-09 3.92897080064523e-05 0.00015809250571025 4.55053537098744e-05 5.91542910318577e-05 3.48396951585724e-05
RAB10.protein_coding 1.39534596863759e-08 0.000174094728265541 0.000336368601247026 0.000109136588217632 0.000288280373795057 2.42379444826973e-08 0.000422242984223155 0.00021663755006925 0.000388599310412794 0.000142190168289506
AK2.protein_coding 8.4153315368533e-05 1.91902782157801e-05 5.73538839858557e-05 3.90570978991738e-05 5.23632281931108e-05 2.42379444826973e-08 0.000154114691735328 2.66514921287503e-05 0.000242604588131118 2.2575395689453e-05
PTPRJ.protein_coding 1.39534596863759e-08 0.000522510583608235 0.000818345270731974 0.00110966366848403 0.000720177394867592 2.42379444826973e-08 0.000479940979007918 0.000546246102632168 0.000765159979868403 0.000609747659161612
WASF2.protein_coding 0.000142199707663857 0.000216038087048246 0.000504911009402389 0.000220824374771233 0.000150492158747887 0.000343718290709131 0.000585018282820715 0.00067566227454827 0.000451480932369321 0.000194426999361681
TBC1D15.protein_coding 0.000115269530469151 5.95786346345236e-09 5.27680465276389e-05 0.000182040779681363 0.000119172443424455 6.61938263822463e-05 7.22347387267807e-05 3.86392820710792e-05 9.16886954354523e-05 2.45437400486944e-05
CDS2.protein_coding 7.96742548092064e-06 8.43693045059489e-05 0.000119700662912174 5.76642562370881e-05 9.26618796551243e-09 2.6661738930967e-07 0.000122961712981234 1.97483065892049e-05 4.85828879203256e-05 0.00012311236911532
BAZ2A.protein_coding 0.000377315503379291 5.95786346345236e-09 0.000236562228701341 0.000450208042377906 0.000296897928602984 0.000208955319385334 0.000178966183004397 0.000428261012147142 9.88881854855474e-05 0.000768577907841935
NRBP1.protein_coding 1.967437815779e-06 0.000149607909430752 0.000224195925443228 8.58215946375945e-05 0.000180051298357872 0.000153450426519957 0.000147970741437429 0.000226361392065814 0.000510352711766302 0.000126594824520132
PGAM1.protein_coding 6.95021826978383e-05 0.000153837992489803 0.000118824716431392 6.80214937697584e-05 0.000312835771903665 2.42379444826973e-08 0.000314448163932441 3.71139007502441e-09 0.000249712945395768 0.000100552114536323
LMNB1.protein_coding 9.90695637732689e-07 5.95786346345236e-09 8.86303259761662e-05 0.00058821486976128 3.0958333992777e-05 2.42379444826973e-08 3.93842967814082e-09 3.71139007502441e-09 0.000249257281468547 0.000797043195498657
N4BP2L2.protein_coding 0.000328338859880111 5.95786346345236e-09 0.000122431554881674 0.000220645028666771 0.000183943097303387 2.42379444826973e-08 5.25032060392952e-05 0.000209808592331205 9.11327854442425e-09 0.000250449108047782
BNIP2.protein_coding 0.000103827693526323 5.05286400335394e-05 0.000152522892809749 0.000154825008329281 5.87568978893143e-05 2.42379444826973e-08 0.000312321411906245 0.000219792231633021 0.000295370470903334 0.000159602445313564
EP300.protein_coding 0.000445826990439396 7.25727348483131e-05 0.000710758432386392 0.000733036849114203 0.000174491585578565 0.000610820438908455 0.000222446446651071 0.000644969078627818 0.000602670223421319 4.77096390459199e-05
HK2.protein_coding 0.00055619885655863 0.000232005161130298 0.000522893675390228 0.000550148659089258 0.00066680415218624 0.000817085346456209 0.000816716100785739 0.000468195569354405 0.000534776298265359 0.000386870513253665
SIGLEC7.protein_coding 7.82789088405688e-06 4.08769012227466e-05 5.15262635754701e-09 2.34091502848796e-05 8.164438216413e-05 2.42379444826973e-08 8.85398375942836e-05 5.13322361276626e-05 1.00246063988667e-07 1.86387069709703e-05
YTHDF3.protein_coding 0.000106339316269871 3.88512276451728e-05 0.000153553418081258 0.000210332627660216 0.000158739066037194 0.000132121035375183 0.000171758856693399 7.60872079280756e-05 0.000132516183314473 0.000101309170059108
KRAS.protein_coding 0.000165641519936968 5.95786346345236e-09 0.000411648472330788 0.000138100984088216 4.40236590241496e-05 0.000178415509337135 0.000141984328326655 2.19343153433943e-06 1.00246063988667e-07 9.26787370993575e-05
RAB5B.protein_coding 6.54556793887894e-05 7.12024262517192e-05 0.000156026678732881 0.000107791492434168 0.000125473451241004 0.000246281753888687 0.000175264059106944 9.29369188686864e-05 9.61542019222201e-05 1.51411104557029e-08
CREBBP.protein_coding 0.000638942872498839 5.95786346345236e-09 0.000458279740866589 0.0010614195663838 0.0005919333534249 0.000358745816288403 3.93842967814082e-09 0.000621104840445411 0.000561569337185966 0.000230917075559925
KXD1.protein_coding 5.61068613989175e-05 6.26231028643478e-05 7.54396025008457e-05 2.47990825944588e-05 0.000150862806266508 2.42379444826973e-08 4.80921647997775e-05 5.15549195321641e-05 7.9203503829591e-05 3.13572397537607e-05
ARFIP1.protein_coding 2.87580804136208e-05 1.85289553713368e-06 3.78769563543281e-05 9.43853711256467e-05 9.76748873444665e-05 2.42379444826973e-08 2.92664709382644e-05 2.55751890069932e-05 2.82511634877151e-07 2.03042291210976e-05
SBNO1.protein_coding 0.000254106454348592 5.95786346345236e-09 0.000406444319709665 0.00024956458801124 0.00015632985716616 0.000238525611654224 0.000196570963665686 0.000308717137830606 8.30219675397047e-06 0.000109788191914302
TRIP12.protein_coding 0.000394896862584124 0.000252738525983113 0.00097194506245045 0.000648475160860453 0.00069284214036933 0.000449638108098518 0.00032421546953423 0.00132897826945482 0.000887642443505465 0.00076373275249611
RPL39.protein_coding 0.000252152969992499 5.95786346345236e-09 0.000101924101978637 2.67718897435388e-05 0.000188020220008213 5.21358185822819e-05 0.000215396657527199 3.71139007502441e-09 0.000198496319976104 9.26787370993575e-05
HCST.protein_coding 9.64184064328574e-06 1.72241832728408e-05 1.30412973109515e-05 5.69872246927447e-06 9.26618796551243e-09 2.6904118375794e-06 2.28468305628949e-05 3.71139007502441e-09 6.38840825964139e-06 1.39449627297024e-05
RGS1.protein_coding 0.00035540857167168 4.3200467973493e-05 0.000621308838819376 4.48365261154561e-09 0.000188854176925109 5.94072019270911e-05 0.000104451093493973 0.000154545994114092 0.000686238987673689 0.000614744225611994
OGFRL1.protein_coding 0.000366989943211372 0.000125657298307674 0.000576120305663689 0.000383894820253147 0.000128067983871347 6.23157552650148e-05 0.000384040216345189 0.000235454297749624 2.16987162142741e-05 7.61749267026413e-05
UBE2A.protein_coding 9.55951523113613e-05 4.31408893388585e-05 0.000194671376414484 2.06741221918368e-05 9.26618796551243e-09 2.42379444826973e-08 0.000183416608540696 2.62803531212479e-05 9.11327854442425e-09 6.01253496195962e-05
SIGLEC10.protein_coding 0.000154060148397276 6.55364980979758e-08 0.000172978819449211 0.000264046785946532 2.54912830931247e-05 2.42379444826973e-08 3.93842967814082e-09 3.71139007502441e-09 0.000276232585960043 0.000227434620155113
GSN.protein_coding 1.39534596863759e-08 0.00135696894029937 0.000697103972538892 9.41567048424578e-08 0.00157868970987232 0.000287001500619619 0.00075381937882583 0.000529619075096059 0.00108166414371626 1.51411104557029e-08
PACSIN2.protein_coding 0.000315920280759237 0.000109213595148545 0.000599410176799801 0.000845845548820691 0.00030134569882643 8.36451464097884e-05 9.822837460251e-05 0.000265924810265574 0.000238503612786127 9.84323590725246e-05
IL3RA.protein_coding 0.000160199670659282 1.46623019835563e-05 0.000211881148448691 8.92695234958731e-06 7.043229472586e-05 5.14086802478009e-05 3.3283669209968e-05 4.08252908252686e-08 0.000307855662509195 5.98225274104822e-05
RNMT.protein_coding 8.95951646462196e-05 3.70042899715026e-05 8.29109107192889e-05 0.00011043684747498 0.000142615898977202 2.42379444826973e-08 7.29830403656274e-05 6.23179507497349e-05 9.19620937917849e-05 8.08686709439092e-05
SPG21.protein_coding 8.55486613371706e-05 4.35519819178368e-06 5.25104152097615e-05 3.7308473380671e-05 0.000152067410702025 5.08996834136643e-07 0.000149112886044089 3.71139007502441e-09 9.11327854442425e-09 2.62092621988217e-05
RICTOR.protein_coding 9.22323685269446e-06 1.07837328688488e-06 0.000201266738152144 0.000363897729605653 3.66107086517396e-05 0.000120729201468315 8.45620236193614e-05 1.98967621922059e-05 9.11327854442425e-09 0.000266952918444498
AC018755.18.protein_coding 1.39534596863759e-08 7.69160173131699e-06 2.97873329729793e-05 0.000309376513849259 4.32823639869086e-05 2.42379444826973e-08 0.000105081242242475 2.37937217709815e-05 0.000154114653464758 2.84804287671772e-05
ACOT13.protein_coding 6.67114907605632e-05 6.11336369984846e-05 4.4884528200592e-05 1.37244606439411e-05 1.01928067620637e-07 8.07365930718648e-05 0.000127451522814315 8.13944957353605e-05 4.57577715715541e-05 1.51411104557029e-08
SPCS3.protein_coding 7.1162644400517e-07 0.000122678366575947 0.000199772476508455 2.20192179753005e-05 9.26618796551243e-09 2.42379444826973e-08 0.000294913552728863 6.60293408247594e-05 8.42158070290243e-05 4.43785947456652e-05
CTD.2370N5.3.protein_coding 9.95021210235466e-05 5.95786346345236e-09 2.53045480419134e-05 9.36679867077993e-05 3.06803483538116e-05 1.72089405827151e-06 3.06449213256137e-05 3.11051602187796e-05 9.11327854442425e-09 1.96985847028695e-05
RPS12.protein_coding 0.000159222928481235 5.95786346345236e-09 0.000103057679777298 1.03572375326704e-06 9.26618796551243e-09 0.000116608750906257 0.000188457798528716 2.57978724114947e-05 7.98414333277007e-05 5.99739385150392e-05
GAPT.protein_coding 0.000267083171856921 5.95786346345236e-09 1.84000287228004e-05 0.000158770622627441 2.51113693865387e-06 2.42379444826973e-08 4.40749665280738e-05 1.89280893826245e-07 0.000103809355899536 1.66552215012732e-07
UBA1.protein_coding 1.39534596863759e-08 0.000155327458355666 0.000260109731155331 0.000207687272619404 0.000567007307797671 0.000399707942464161 0.000354305072275226 8.05408760181049e-05 0.00043835781126535 0.000217895720568021
OAS1.protein_coding 1.39534596863759e-08 0.000178146075420689 3.56046481306498e-06 4.93201787270017e-08 0.000411705997495683 0.000250159825005919 0.000313778630887157 9.3196716173938e-05 6.79941712199492e-05 0.00119192335618339
LPP.protein_coding 0.000110106750385192 8.50246694869285e-05 0.000348786430768714 0.000152852201180201 9.26618796551243e-09 2.42379444826973e-08 0.000105829543881322 0.000460921244807357 0.000262107004216185 0.000162479256300148
USP9X.protein_coding 0.000260664580401188 6.95342244819525e-05 0.000982714051537723 0.000669279308978025 7.80305688575801e-05 2.42379444826973e-08 0.000242217363635338 0.000839186121253846 0.000396527862746443 0.000257716841066519
SRRM1.protein_coding 0.000185594967288486 2.71142366221717e-05 0.000132994438914646 7.2594819433535e-05 0.000132515754094793 4.58339530167806e-05 3.68282559202948e-05 0.000366985962008489 0.000277143913814486 6.14880495606095e-05
MCEMP1.protein_coding 1.39534596863759e-08 5.95786346345236e-09 5.66788899330172e-08 0.000303816784610942 2.05802034714031e-05 1.23613516861756e-06 0.000732473089970307 0.000268188758211339 0.00054662356037311 2.43771878336817e-06
RPL5.protein_coding 0.000572943008182281 0.000381309219524414 0.00051217621256653 0.000115055009664872 0.000468322405964964 0.000304695200091988 0.000840779906119179 0.0004825957628455 0.00113269850356503 1.51411104557029e-08
C14orf2.protein_coding 5.40138424459611e-05 1.79331690249916e-06 2.79839137478378e-05 8.97178887570277e-06 9.26618796551243e-09 2.06264907547754e-05 3.04086155449252e-05 4.1497052428848e-05 7.48200168497229e-06 6.67722971096499e-06
EIF4H.protein_coding 8.79207494838546e-05 0.000123929517903273 0.000268199354536679 0.000132586091376015 7.65479787830982e-05 0.00040940312025724 0.000451111673763927 0.000167869884483429 0.000523749231226605 0.00018579656640193
TAB2.protein_coding 0.000284804065658618 2.44272402001547e-07 0.000337656757836413 0.00041120026465746 9.26618796551243e-09 0.00022446760385426 0.0001611644808592 9.57946892264551e-05 0.000167875704066839 5.72485386330127e-05
RPL35A.protein_coding 0.000107874196835372 1.57347174069777e-05 4.29780564482996e-05 1.78494210465631e-05 7.46947411899958e-05 3.05640479926813e-05 9.44474821114948e-05 3.71139007502441e-09 2.17898489997184e-05 4.08961393408536e-05
THBD.protein_coding 0.000358757401996411 0.000581076381453972 7.78046579989599e-07 0.000472491795857288 0.000548196946227681 0.000112973059233852 0.00111355554562721 3.71139007502441e-09 0.0010753759815206 1.51411104557029e-08
MICU1.protein_coding 4.19999136559915e-06 2.71142366221717e-05 0.000102903100986571 5.58259586663544e-05 0.00010388323328136 8.12213519615187e-05 5.82139290725993e-05 6.08705086204754e-05 9.11327854442425e-09 0.000126140591206461
RPL17.C18orf32.protein_coding 3.08510993665771e-05 5.52949308043013e-05 4.41631605105354e-05 2.43955538594197e-05 2.99390533165707e-05 4.02592257857602e-05 0.000103978481932596 7.57494714312483e-06 4.66690994259965e-05 1.33393183114743e-05
VOPP1.protein_coding 7.81533277033914e-05 0.000289498543552613 0.000181274547884861 0.000118238403019069 0.000360093330527779 8.21908697408265e-05 0.00038155900564796 6.34647702829175e-07 0.000320887650827721 0.000194426999361681
RC3H1.protein_coding 0.000260943649594916 5.95786346345236e-09 0.000281802288120604 0.000306417303125639 9.26618796551243e-09 0.000290394812847197 0.000158131890007032 0.000173177172290714 2.99917996897002e-05 9.40414370403707e-05
SLC16A3.protein_coding 0.000428106096637699 0.00010176626581923 0.000197041584538955 0.00101160618586953 0.000325252463777452 2.74131152099306e-05 0.000207283492390229 0.000156290347449353 0.00115885361298753 1.51411104557029e-08
ERGIC1.protein_coding 2.1083677586114e-05 0.000134415357598949 0.000275670662755123 0.000333633074477721 0.00018635230617442 2.42379444826973e-08 0.000319686275404368 0.000108264959878537 0.000349321079886325 1.51411104557029e-08
RPL26.protein_coding 0.000561361636642589 0.000357179872497432 0.000266344409047962 7.29535116424587e-05 0.000213409575033717 0.00036456292296425 0.000796157497865843 0.000269116605730095 0.000633108573759696 0.00019397276604801
HIP1.protein_coding 0.000303920305428953 5.95786346345236e-09 0.000436381078847014 0.000640404586159671 0.000202568135114067 0.000149087596513071 7.66457799662983e-05 0.000351101212487385 0.000454852845430758 1.51411104557029e-08
WWP2.protein_coding 0.000107316058447917 8.78844439493857e-05 3.44246966947715e-05 0.000198854476974659 9.26618796551243e-09 8.99227740308071e-06 0.00016423645600815 0.000126673454650658 0.000119757593352279 1.51411104557029e-08
TMCC1.protein_coding 6.11301068860128e-05 8.4965090852294e-05 6.97201872439685e-05 0.000239341860056916 0.000143727841533063 5.08996834136643e-07 6.86507677196725e-05 0.000103996861292259 6.43488598021795e-05 1.66552215012732e-07
STX12.protein_coding 1.39534596863759e-08 0.000281336270607684 0.000175400553837258 4.07608858915612e-05 0.000493897084749778 2.20565294792545e-06 0.000380219939557392 0.000138252991684734 5.12257386982086e-05 0.000165204656182174
ENSA.protein_coding 0.000166199658324423 2.44272402001547e-07 0.000115990771934741 0.000111961289362905 0.000165688707011328 7.20109330580937e-05 0.000151397175257411 0.000257722638199771 0.000305121678945868 3.17963319569761e-07
NINJ2.protein_coding 1.39534596863759e-08 5.4276136152051e-06 5.15262635754701e-09 1.22896918082465e-05 9.26618796551243e-09 2.42379444826973e-08 1.24493762126031e-05 1.08001451183211e-06 1.91378849432909e-07 1.51411104557029e-08
FAM103A1.protein_coding 2.49906462982992e-05 5.95786346345236e-09 2.10278681651493e-05 1.55627582146748e-05 2.87251826930886e-07 2.42379444826973e-08 1.69391860456836e-05 2.48329109919884e-05 9.11327854442425e-09 2.60578510942647e-05
LEPROTL1.protein_coding 1.39534596863759e-08 7.22748416751406e-05 9.89819523284781e-06 2.63683610084997e-05 0.000132423092215138 2.42379444826973e-08 0.000129184431872697 0.000159593484616125 8.94103757993461e-05 3.81707394588271e-05
SNRPG.protein_coding 6.54556793887894e-05 2.90207529304764e-05 3.31365401053848e-05 1.8382975707337e-07 9.26618796551243e-09 8.26513906859978e-06 2.63126486796588e-05 2.82845037617611e-05 9.03125903752441e-06 3.96848505043973e-05
CA2.protein_coding 1.26976483146021e-06 5.95786346345236e-09 1.12894043493855e-05 1.24242013865929e-05 1.121208743827e-06 2.42379444826973e-08 9.2045040007829e-05 3.11051602187796e-05 1.57750851603983e-05 1.51411104557029e-08
JOSD1.protein_coding 0.000322897010602425 2.80079161416895e-05 0.000235583229693407 0.000614489074064937 0.000183757773544077 0.000336446907364321 0.000460839595068935 1.89280893826245e-07 0.000462963663335295 1.51411104557029e-08
CASC4.protein_coding 0.000158943859287508 5.95786346345236e-09 0.00019482595520521 0.000232750890717944 9.26618796551243e-09 2.42379444826973e-08 0.000188221492748028 0.000200827028349646 3.44573061764681e-05 7.87489154801108e-05
BCAS2.protein_coding 2.9176684204212e-05 5.95786346345236e-09 2.12339732194512e-05 2.53819574339597e-05 8.43223104861631e-07 2.20565294792545e-06 3.07236899191765e-05 2.98804014940216e-05 4.44819125753347e-05 1.66552215012732e-07
IFI35.protein_coding 1.39534596863759e-08 5.95786346345236e-09 5.41541030178191e-06 4.48365261154561e-09 5.36604945082825e-05 2.42379444826973e-08 9.57471639052814e-05 3.71139007502441e-09 6.47042776654121e-07 0.000518295352009166
PPIG.protein_coding 0.00044596652503626 3.63429671270594e-07 7.42029721750345e-05 0.000145274828266689 0.000309870591754701 2.42379444826973e-08 3.93842967814082e-09 0.000482335965540248 6.38840825964139e-06 1.51411104557029e-08
TIMP2.protein_coding 1.39534596863759e-08 0.00165706652295347 0.000288346123594688 0.000221003720875695 0.00154227359116785 2.42379444826973e-08 0.000992173142946912 0.000788562760630512 0.000650879466921323 1.66552215012732e-07
DUSP3.protein_coding 1.53488056550135e-07 0.000222770472761947 0.000201112159361417 7.62265780488869e-05 0.000200900221280275 2.42379444826973e-08 0.000398179178889715 0.000130830211534686 7.5831590768154e-05 0.000307076861152111
KPNA4.protein_coding 0.000242106479018308 5.95786346345236e-09 0.000475128829055767 0.000253241183152708 7.97911445710276e-05 0.000115639233126949 0.000399872703651315 1.41069936751678e-05 0.000115930016363621 9.43442592494849e-05
HEXA.protein_coding 1.39534596863759e-08 0.000173141470111389 6.01363022189311e-05 8.49248641152854e-05 0.000106848413430324 2.42379444826973e-08 0.000293850176715764 3.82681430635767e-05 1.00246063988667e-07 1.66552215012732e-07
SF3A1.protein_coding 0.000324990029555381 5.87504916131037e-05 0.000258821574565944 0.000400753354072558 0.000237038354345774 0.000220347153292201 0.000225794111877491 0.000407514341627756 0.000359619084641525 1.51411104557029e-08
KYNU.protein_coding 0.00012782764418689 0.000122261316133506 0.000413554944083081 9.87793506849614e-05 0.000519008454136317 2.42379444826973e-08 0.000287627457824302 0.000165791506041416 0.000418399731253061 0.000278157340181718
ATOX1.protein_coding 1.39534596863759e-08 1.51389310606324e-05 2.43255490339794e-05 4.48365261154561e-09 0.000106570427791358 2.42379444826973e-08 4.88759123057275e-06 2.35339244657298e-05 6.1523743453408e-05 4.87695167778191e-05
SLC15A3.protein_coding 1.39534596863759e-08 9.22336842777059e-05 5.15262635754701e-09 0.000157784219052902 0.00055449795404423 2.42379444826973e-08 0.000408261558865755 0.000184051545210536 0.00046906955996006 5.39174943327581e-05
PATL1.protein_coding 0.000302245890266588 3.63429671270594e-07 0.000402219166096477 0.000568128106061556 0.000445805569208769 0.000262763556136922 3.26535204614655e-05 0.000287450872700716 1.83176898742927e-06 0.000760098885986742
VPS35.protein_coding 3.83859675972201e-05 7.39430434449072e-05 0.000111868670848703 8.41626431713227e-05 9.13738795279181e-05 2.42379444826973e-08 0.000161952166794829 7.02974394110375e-05 0.000115109821294623 3.52939284722435e-05
TACC1.protein_coding 0.000188246124628897 0.000169566752033318 0.000405156163120279 0.000196119448881617 0.000405312327799479 0.000272458733930001 0.000298930751000566 0.000495214489100583 0.000259919817365524 0.000161570789672806
PPA1.protein_coding 5.45580273737298e-06 6.01744209808688e-07 4.53997908363467e-05 4.52848913766107e-07 9.26618796551243e-09 2.35350440926991e-05 5.14792143229786e-05 2.97282345009456e-06 9.11327854442425e-09 0.000301171828074386
CIB1.protein_coding 3.79673638066288e-05 8.13903727742226e-05 6.8122873073129e-05 2.94620813104662e-05 9.26618796551243e-09 2.42379444826973e-08 0.000196807269446375 1.18801596301532e-05 0.000143452117567782 3.96848505043973e-05
MARCH6.protein_coding 0.000151548525653729 5.95786346345236e-09 0.00017674023669022 0.000115682721030488 0.000107960355986185 0.000153692805964784 0.000183062149869663 1.4737929987922e-05 9.11327854442425e-09 1.66552215012732e-07
SNX6.protein_coding 7.87114660908464e-05 2.32416253709276e-05 0.00013454022682191 5.60949778230471e-05 5.93962648589347e-06 2.42379444826973e-08 0.000111264576837156 0.000113460905983571 2.56083127098321e-06 0.000241213030669803
UBE2V2.protein_coding 2.26185581516153e-05 1.93690141196836e-05 2.90144390193472e-05 4.48365261154561e-09 4.64236017072173e-06 1.47851461344453e-06 3.34805906938751e-05 2.72824284415045e-05 9.11327854442425e-09 2.92374842899623e-05
MS4A6A.protein_coding 4.8851062362002e-05 2.69355007182681e-05 6.40007719870914e-05 3.94157901080975e-05 0.000112037478691011 2.42379444826973e-08 9.86616018671056e-05 2.87669844715142e-05 1.61396163021753e-05 0.00037384915826176
TCN2.protein_coding 1.39534596863759e-08 0.000152110212085402 0.000197453794647559 4.48365261154561e-09 0.00081941826797823 2.42379444826973e-08 0.000142772014262283 1.15053092325757e-07 9.11327854442425e-09 0.000318281282889331
SSH2.protein_coding 5.06650121212309e-05 6.46487764419216e-05 0.000789851246974739 0.00128026665035334 0.000580443280347664 2.42379444826973e-08 0.000290660048676471 0.000622812079879922 0.000262653800928851 1.51411104557029e-08
RPL37.protein_coding 0.000195641458262676 5.95786346345236e-09 1.52054003811212e-05 2.24675832364551e-05 9.26618796551243e-09 2.42379444826973e-08 5.76625489176596e-05 0.000116170220738339 0.000111008845949632 2.10612846438827e-05
ING3.protein_coding 2.93162188010757e-05 5.95786346345236e-09 5.31802566362427e-05 3.76671655895947e-05 4.04098457175997e-05 2.42379444826973e-08 2.42646652470255e-05 4.80662128616411e-05 9.11327854442425e-09 3.49759651526737e-06
P2RX7.protein_coding 2.21999543610241e-05 0.000127444657346709 9.08974815734868e-05 4.48365261154561e-09 0.000292542820259193 9.93755723790589e-07 3.58397100710814e-07 6.39509623827456e-05 9.11327854442425e-09 0.000274826295881463
WDFY1.protein_coding 4.14557287282228e-05 1.78795482538205e-05 0.000296229641921735 2.48887556466897e-05 2.87251826930886e-07 3.12911863271622e-05 0.000167465968344226 0.000151020173542818 9.11327854442425e-09 0.000493463930861813
FOXN3.protein_coding 0.00048196645102711 3.63429671270594e-07 0.000385885340543053 0.000235575591863218 0.000249733031858526 2.42379444826973e-08 0.000303302407943303 0.000370660238182763 0.000720778313357057 1.51411104557029e-08
AFF1.protein_coding 1.39534596863759e-08 6.55364980979758e-08 0.000474768145210739 0.000529523857076148 0.000278828862070235 0.000184232616012982 3.93842967814082e-09 0.000483560724265006 0.000211710573865519 0.00118738102304668
GALM.protein_coding 1.48046207272448e-05 2.2824574928486e-05 8.32715945643173e-05 4.48365261154561e-09 6.63551720210345e-05 2.42379444826973e-08 4.76549991055038e-07 1.65936250254342e-05 1.54105540186214e-05 7.66291600163125e-05
VSIG4.protein_coding 4.06045676873539e-06 0.00260853731806681 0.000304628422884536 4.48365261154561e-09 0.000897346908768189 7.51376278963616e-07 0.00121244951484533 0.0009158263263031 0.000100528575623544 1.51411104557029e-08
TMEM230.protein_coding 9.22323685269446e-06 0.000105400562531936 7.63155489816287e-05 3.18787700680893e-06 9.26618796551243e-09 2.42379444826973e-08 0.000159549724691163 0.000115724853929336 0.000103991621470425 2.43771878336817e-06
CTD.3088G3.8.protein_coding 1.39534596863759e-08 1.78795482538205e-05 0.000137322645054985 0.000995196017311276 4.34676877462188e-05 8.38875258546154e-05 3.93842967814082e-09 3.71139007502441e-09 9.11327854442425e-09 1.51411104557029e-08
DHRS3.protein_coding 2.93022653413894e-07 8.06158505239739e-05 6.90967194547053e-06 4.48365261154561e-09 0.000206181948420617 0.000249190307226611 0.000304208246769275 3.47052085915533e-05 0.000189838705358901 1.51411104557029e-08
SLC30A7.protein_coding 4.66185088121819e-05 4.96349605140216e-05 0.000121967818509495 6.41610688712176e-06 0.00019357993278752 2.6661738930967e-07 0.000106774767004076 4.99961357006539e-05 1.91378849432909e-07 0.000173532266932811
BBIP1.protein_coding 4.85719931682745e-05 1.84693767367023e-07 8.81614369776293e-06 1.42176624312111e-05 9.26618796551243e-09 4.87182684102216e-06 2.2571140485425e-05 2.26394794576489e-07 9.11327854442425e-09 1.51411104557029e-08
SLAMF8.protein_coding 1.39534596863759e-08 0.000221995950511698 0.000164528512222834 3.18339335419738e-07 0.000682371347968301 2.42379444826973e-08 0.000160337410626791 8.78523144659028e-05 0.000197311593765329 0.000214716087372323
ERLIN1.protein_coding 5.69440689801e-05 1.73373826786464e-06 0.000289222070075471 0.000162940419556179 9.26618796551243e-09 4.07439846754142e-05 0.000257222780709055 7.99470536061009e-05 3.65442469631412e-06 0.000100097881222652
CD302.protein_coding 2.76418036387106e-05 7.82327051385929e-05 1.39687700553099e-05 8.57319215853637e-05 1.01928067620637e-07 2.42379444826973e-08 0.000205038587473689 4.20537609401016e-05 1.74063620198503e-06 1.51411104557029e-08
TBK1.protein_coding 5.48510500271437e-05 6.55364980979758e-08 0.000158499939384503 0.000172983801406041 9.26618796551243e-09 2.42379444826973e-08 6.32945033574011e-05 9.76874981647175e-05 2.46969848553897e-06 0.000167173000541416
ACSL4.protein_coding 0.000246013447730494 4.23008305905117e-07 0.000718384319395561 0.000260190844700603 0.000299492461233327 2.42379444826973e-08 0.000181408009404844 0.000128009555077667 0.000155117114104645 0.000215624553999665
AMN1.protein_coding 9.90695637732689e-07 5.95786346345236e-09 6.96119820904601e-06 2.07189587179523e-05 9.26618796551243e-09 2.30502852030451e-05 2.91837639150234e-06 3.71139007502441e-09 9.11327854442425e-09 7.58569633830716e-06
MATR3.protein_coding 0.00028857149977394 3.0331482892436e-05 0.00052856156438353 0.00010016928299454 5.29191994710415e-05 9.47703629273464e-06 0.000529092581391115 0.000547656430860677 7.02724908560552e-05 0.000218198542777135
ARHGAP30.protein_coding 0.000237222768128077 0.000151931476181499 5.82762041038567e-06 0.000498676327108714 0.000689876960220367 2.42379444826973e-08 3.93842967814082e-09 0.000906473623314038 0.00076789396343173 4.8163872359591e-05
PRPF40A.protein_coding 0.000330990017220523 1.94881713889527e-05 0.000222547085008813 0.000100124446468425 0.000180143960237527 2.6661738930967e-07 9.58653167956256e-05 0.000605851027237061 0.000251079937177432 0.000338418959795416
ADAM8.protein_coding 0.000260804114998052 5.95786346345236e-09 0.000221928769845907 0.00096327241071707 0.000177456765727529 0.000110064505895929 3.93842967814082e-09 3.71139007502441e-09 0.000707564059467642 1.51411104557029e-08
ADORA2A.protein_coding 2.95952879948033e-05 7.15539401960628e-06 1.25260346751968e-05 0.000136755888304753 1.01928067620637e-07 5.08996834136643e-07 4.33227264595489e-08 7.79391915755126e-08 0.000106634472248308 1.51411104557029e-08
SP1.protein_coding 0.000198990288587407 4.26046816271478e-05 0.000638982347225762 0.000490695425460163 0.000316727570849181 0.000188837825464695 0.000362418237412196 0.000365315836474728 0.000418035200111284 0.000240153152937904
EIF3I.protein_coding 1.39534596863759e-08 7.45388297912525e-05 5.43653606984785e-05 3.01794657283135e-05 9.26618796551243e-09 2.42379444826973e-08 0.00018270769119863 1.15053092325757e-07 0.000105540878822977 4.55747424716657e-06
OSGIN2.protein_coding 5.48510500271437e-05 3.78979694910204e-05 0.000132633755069618 5.47498820395834e-05 9.26618796551243e-09 2.42379444826973e-08 9.08241268076054e-05 4.87342630751456e-05 1.43169605932905e-05 6.13366384560525e-05
CCL24.protein_coding 1.39534596863759e-08 5.95786346345236e-09 2.10278681651493e-05 4.48365261154561e-09 9.26618796551243e-09 7.61313836201523e-05 3.81279377140812e-05 1.16945901264019e-05 7.72897153352619e-05 1.51411104557029e-08
TWISTNB.protein_coding 1.18743941931059e-05 1.68071328303991e-05 3.7104062400696e-05 3.29144938213563e-05 1.01928067620637e-07 2.42379444826973e-08 3.65525658428249e-05 2.29401020537259e-05 3.06297291878098e-05 2.48465622578085e-05
SEMA4A.protein_coding 4.32557250277653e-07 5.81547052667585e-05 6.78652417552517e-05 0.000132586091376015 2.47499880558837e-05 2.42379444826973e-08 2.61157271957518e-05 2.34225827634791e-05 0.000194121946274781 0.000271798073790323
SERINC5.protein_coding 1.39534596863759e-08 0.00017671618818946 0.000293756381270112 4.48365261154561e-09 9.26618796551243e-09 2.18383879789103e-05 0.000345246684015502 8.29532795668707e-05 0.000335833427640577 7.23896490887157e-05
PEA15.protein_coding 1.39534596863759e-08 0.000300758905498538 0.000543298075766114 6.81963562216088e-06 0.000958411087460916 0.000439215791970958 0.000127530291407878 3.71139007502441e-09 0.00126356518346297 0.000748288819831294
SLC39A1.protein_coding 2.5130180895163e-05 0.000155684930163474 0.000165919721339371 6.79318207175275e-05 2.87251826930886e-07 2.86250124340655e-05 0.000347767279009512 8.42856686038045e-06 0.000296646329899553 0.000160965145254578
FUCA1.protein_coding 1.39534596863759e-08 0.000196138823080315 2.06671843201211e-05 4.48365261154561e-09 0.000206645257818893 0.000250402204450746 0.000759766407639823 4.38352281761133e-05 2.28743291465048e-06 1.51411104557029e-08
TCP1.protein_coding 0.000261222718788643 0.000100872586299712 0.000131603229798108 4.48410097680676e-05 0.000194969860982347 0.000133575312044145 0.000262263970697075 0.000128343580184419 0.000208976590302192 0.000141735934975835
RHOQ.protein_coding 6.30835912421054e-05 6.76277081736477e-05 0.000413657996610232 2.58303226951143e-05 9.26618796551243e-09 2.42379444826973e-08 0.000203699521383121 0.000172694691580961 5.64203074685304e-05 0.000197909454766493
SH3BP2.protein_coding 0.000201222842137227 0.000148833387180503 0.000181995915574918 0.000417880907048663 0.000506869747901496 0.000157813256526842 3.93842967814082e-09 0.000304931519954081 0.000646413960434555 0.000223800753645745
MED4.protein_coding 1.40929942832397e-06 5.95786346345236e-09 2.87052814378944e-05 3.22867824557399e-05 0.000165040073853742 2.64435974306228e-05 4.74620160512749e-05 4.32414057641095e-05 9.94349821982128e-05 0.000112210769587214
RAB32.protein_coding 2.79208728324382e-05 5.95786346345236e-09 8.80635370768359e-05 4.36304235629503e-05 1.121208743827e-06 9.9617951823886e-06 7.90482220699643e-05 4.08252908252686e-08 2.16987162142741e-05 4.10475504454106e-05
HINT1.protein_coding 2.93022653413894e-07 1.00151684820634e-05 4.20505837039412e-05 4.93201787270017e-08 9.26618796551243e-09 2.42379444826973e-08 5.48662638461797e-05 1.00244645926409e-05 3.46395717473565e-05 1.39449627297024e-05
DIAPH1.protein_coding 0.000511268716368499 0.00112109712578129 0.000955611236897026 0.000643856998670561 0.00103800764208467 0.000900706254921515 0.000352375241732937 0.00135495799997999 0.00120879437941098 7.72196633240848e-07
USF3.protein_coding 0.000171083369214655 5.95786346345236e-09 0.000268560038381708 0.000284447405329065 9.26618796551243e-09 3.00792891030273e-05 3.93842967814082e-09 0.000190954730750081 4.41173814335577e-05 0.000100400703431766
NRAS.protein_coding 1.39534596863759e-08 2.77696016031514e-05 0.000298599850046207 4.54238846075686e-05 8.43315766741287e-05 0.000100126948658023 0.000157541125555311 6.35798233752433e-05 2.46969848553897e-06 0.000169898400423442
RLIM.protein_coding 0.000223269308441701 0.000106532556589992 0.000441121495095957 0.000484328638751768 9.00766132127464e-05 3.17517072723335e-06 0.000203069372634619 0.00029873349852879 9.11327854442425e-09 0.000323580671548827
MMP25.protein_coding 1.39534596863759e-08 1.19753055615392e-06 5.15262635754701e-09 0.000751778517030464 1.67718002175775e-06 2.42379444826973e-08 3.93842967814082e-09 4.34269752678607e-05 0.000112831501658516 5.42203165418721e-05
GNAQ.protein_coding 0.000210571660127099 3.0385103663607e-07 0.000226772238622001 0.000273955658218048 0.000370008151650877 5.08996834136643e-07 0.000183140918463226 0.000209919934033456 0.000296099533186888 0.0001312885687614
IL4I1.protein_coding 1.53488056550135e-07 5.95786346345236e-09 0.000174679186147201 4.48365261154561e-09 0.000283739941691956 6.81086239963794e-06 3.93842967814082e-09 3.71139007502441e-09 0.000514089155969515 0.000997814320141278
SPINT2.protein_coding 0.000111641630950694 5.65460821316263e-05 1.41748751096118e-05 3.39905704481273e-05 9.26618796551243e-09 0.000114184956457987 0.000240720760357645 4.08252908252686e-08 5.97010877445231e-05 1.60647181935008e-05
PIK3CD.protein_coding 3.39208604975798e-05 1.31132574830586e-05 5.15262635754701e-09 0.000445724389766361 3.7991370658601e-07 1.89298346409866e-05 9.95674406930778e-05 0.000124557962307894 0.000198678585546993 0.000168687111586986
TOB1.protein_coding 5.97347609173752e-05 6.01744209808688e-07 0.000125162446851174 4.84279318573041e-05 9.26618796551243e-09 0.000364320543519423 7.25891973978134e-05 5.27796782569222e-05 0.000113469431156626 1.51411104557029e-08
SH3KBP1.protein_coding 0.000265129687500828 5.95786346345236e-09 7.32239731671005e-05 0.000422678415343016 0.000276604976958511 6.25581347098418e-05 3.93842967814082e-09 0.000165902847743666 0.000308129060865528 9.96436479089809e-05
ZNF106.protein_coding 0.000110664888772647 0.00012678929236573 0.000137528750109287 0.000297808690111471 0.00047619866573565 2.93521507685464e-05 0.000217917252521209 0.000464038812470378 0.000198131788834327 0.000113119236214556
ZFX.protein_coding 1.39534596863759e-08 5.42165575174165e-07 0.000235222545848378 0.000142450127121416 9.26618796551243e-09 1.23613516861756e-06 0.000196728500852812 0.000201606420265401 0.000228023342460039 0.000189279021806742
PHF20.protein_coding 5.66649997863725e-05 6.58999277692465e-05 0.000124544131688269 0.000131913543484283 9.26618796551243e-09 2.42379444826973e-08 0.0001096892049659 6.82561748697741e-05 9.38758822861141e-05 1.51411104557029e-08
CR1.protein_coding 8.5116104086893e-07 1.84693767367023e-07 3.85467977808092e-05 0.00106688962256989 0.000341746278356064 2.42379444826973e-08 0.000356746898675673 4.37610003746128e-05 0.000277417312170818 0.000164447600659389
TM9SF3.protein_coding 6.29440566452417e-05 8.52034053908322e-05 0.00037078814531544 0.000109315934322093 0.000136778200558929 2.42379444826973e-08 0.000269589449898417 0.000194480551321354 0.000311227575570632 6.86043714747899e-05
ARHGDIA.protein_coding 4.46650244560893e-05 0.000574224838471002 0.000201369790679295 0.000357037741109989 0.000700718400140016 0.000186898789906079 0.000632752050519781 4.98476800976529e-05 0.000902041423605655 0.000223195109227517
C4orf32.protein_coding 0.000263036668547872 5.69035539394335e-05 8.75998007046567e-05 0.000168858841003419 0.000120099062221007 2.42379444826973e-08 2.79628507147998e-07 3.89361932770811e-05 9.11327854442425e-09 8.04144376302382e-05
EDN1.protein_coding 0.00010075793239532 1.43048301757491e-05 5.15262635754701e-09 0.000110974885788365 8.18297059234403e-05 2.42379444826973e-08 3.93842967814082e-09 3.71139007502441e-09 0.000112102439374962 1.51411104557029e-08
LSM3.protein_coding 0.000113595115306786 5.95786346345236e-09 4.51936857820448e-05 2.68615627957698e-05 7.70020219934083e-06 2.20565294792545e-06 6.84932305325469e-05 0.000149238706306807 7.42823334156019e-05 5.73999497375698e-05
RNASEL.protein_coding 5.20603580898685e-05 5.95786346345236e-09 2.73140723213567e-05 9.07984490364102e-05 7.4138769912065e-05 2.42379444826973e-08 3.99789996628074e-05 0.000186538176560802 9.76032132107835e-06 0.000123566602428991
NUDT3.protein_coding 0.000186711244063396 0.000195662194003239 0.000112280880957307 7.47021361609613e-05 0.000214799503228544 4.38706795136821e-06 0.000338708890749788 0.000278580650421408 0.000222281976977051 0.000140676057243936
NUB1.protein_coding 2.93022653413894e-07 5.95786346345236e-09 8.36322784093455e-05 2.26469293409169e-05 8.63701380265414e-05 2.42379444826973e-08 2.96209296092971e-05 0.000132500337068447 0.000122309311344718 0.0007021084329414
INHBA.protein_coding 0.000531919836704336 0.0013834218540771 2.27230822367823e-06 5.883000591609e-05 0.000348973904969164 2.42379444826973e-08 0.000566192588959202 0.00177126462469548 0.00116477724404141 0.000153091767817612
LMAN2.protein_coding 1.39534596863759e-08 0.000252738525983113 0.000156335836314334 3.25109650863172e-05 3.7991370658601e-07 2.42379444826973e-08 0.000430828760921502 0.000253454539613492 0.000414025357551738 8.29884264077077e-05
ELF4.protein_coding 0.000196199596650131 5.42165575174165e-07 0.000297620851038273 0.000360714336251456 0.000233517202918879 1.5294142968582e-05 0.000249385305649555 0.000217528283687256 0.000549722075078214 0.000427751511484063
TMEM38B.protein_coding 1.53488056550135e-07 3.90895421837109e-05 9.03822189377321e-05 4.48365261154561e-09 0.000171433743549945 2.42379444826973e-08 9.09028954011681e-05 1.54802080029268e-05 4.54843732152214e-05 3.89277949816122e-05
TSPYL1.protein_coding 0.000131874147495939 1.5317666964536e-05 0.000103727521203779 3.59185410710919e-05 9.26618796551243e-09 7.97670752925568e-05 0.000192238691019731 0.000148681997795553 0.000115292086865511 6.26993383970658e-05
WNK1.protein_coding 0.0002744785054907 0.000372074531156063 0.00105036803561232 0.000644529546562293 0.000399567291260862 0.000151269011516514 0.000549808721498136 0.00116857199041226 0.000212075105007296 0.000169141344900657
RP11.295K3.1.protein_coding 1.39534596863759e-08 0.000690939383720033 0.000164064775850654 4.64999612343395e-05 0.00118422808818045 2.42379444826973e-08 0.000954561139520668 3.71139007502441e-09 0.000252264663388207 1.51411104557029e-08
LACTB.protein_coding 8.52695921434431e-05 8.28202600054512e-05 0.000237180543864247 3.74429829590174e-05 0.000200436911881999 2.42379444826973e-08 0.000187670112593088 7.28954124635546e-05 1.00246063988667e-07 0.000515721363231697
SULT1B1.protein_coding 0.000122385794909203 1.7700812349917e-05 5.15262635754701e-09 0.000217327125734227 2.97444633692949e-06 2.42379444826973e-08 4.76943834022853e-06 4.49857590993709e-05 9.11327854442425e-09 4.3167305909209e-05
PCMTD1.protein_coding 5.68045343832363e-05 5.95786346345236e-09 0.000137477223845712 9.24574005026821e-05 6.03228836554859e-06 2.42379444826973e-08 6.15615942990191e-05 8.97822373049155e-05 9.11327854442425e-09 7.9051737689225e-05
TOX4.protein_coding 0.000137036927579898 1.84693767367023e-07 9.26493745350528e-05 9.69410531142276e-05 9.26618796551243e-09 9.6248877540791e-05 0.000120834960955038 5.0775527616409e-05 1.01157391843109e-06 5.02836278233894e-05
ENTPD1.protein_coding 0.000117223014825244 6.55364980979758e-08 6.34339830877612e-05 9.39370058644921e-05 9.26618796551243e-09 2.6661738930967e-07 4.05697641145285e-05 1.88575729711991e-05 0.000148191022410883 7.72348044345406e-05
BATF2.protein_coding 1.39534596863759e-08 5.95786346345236e-09 1.08205153508487e-07 2.65477071129615e-05 1.69663901648533e-05 2.42379444826973e-08 3.93842967814082e-09 3.71139007502441e-09 9.11327854442425e-09 0.000481199631392694
PIK3R5.protein_coding 0.000204990276252548 0.000237367238247406 0.000727865151893448 0.000733395541323127 0.000378440382699493 2.42379444826973e-08 0.000298143065064938 0.0001937753872071 0.00067293360099883 5.76876308362281e-06
NUP62.protein_coding 1.39534596863759e-08 6.26231028643478e-05 0.000127584181239222 4.48365261154561e-09 3.67033705313948e-05 2.42379444826973e-08 0.000130484113666483 7.90934338888453e-05 0.000259373020652858 0.000304502872374641
NXF1.protein_coding 0.000392524774437441 5.95786346345236e-09 0.000234346599367596 0.000232930236822406 0.000361483258722606 0.00034856587960567 8.27070232409571e-08 0.000265219646151319 2.19630012920624e-06 0.000165204656182174
MPC1.protein_coding 2.09441429892502e-05 5.95786346345236e-09 1.82969761956494e-05 4.48365261154561e-09 2.04782754037825e-06 2.42379444826973e-08 3.44651981134103e-05 3.84908264680782e-05 1.00246063988667e-07 5.31452976995172e-06
RPS24.protein_coding 0.000294292418245354 7.35855716371e-05 2.10278681651493e-05 1.73113827331776e-05 9.26618796551243e-09 2.42379444826973e-08 0.0001611644808592 0.000200344547639893 0.000238868143927904 0.000115693224992026
EIF3H.protein_coding 0.000146804349360361 5.12972044203247e-06 0.000162879671788418 5.16561617376169e-05 4.33750258665637e-05 0.000110306885340755 0.000367380658806653 0.000134356032105959 0.000265114386135845 0.000102520458895564
RPS13.protein_coding 7.73161201222089e-05 5.84466405764677e-06 2.61289682591209e-05 4.35362668581078e-06 0.000122415609212385 2.57164590961418e-05 0.000106656614113731 3.71139007502441e-09 8.54916660252438e-05 3.55967506813575e-05
E2F3.protein_coding 8.16416926249854e-05 5.95786346345236e-09 0.000287315598323179 0.000191904815426764 2.28967504627812e-05 2.42379444826973e-08 2.40638053334404e-06 0.00011167943874756 9.11327854442425e-09 9.46470814585989e-05
WDR26.protein_coding 0.000240990202243398 5.95786346345236e-09 0.000346158591326366 0.000220465682562309 6.45945963075872e-05 0.000275852046157578 0.000232410673736768 0.000131127122740688 9.36024839297813e-05 1.51411104557029e-08
SEC23B.protein_coding 2.80604074293019e-05 0.000104864354820225 0.00019425916630588 5.51085742485071e-05 9.26618796551243e-09 2.42379444826973e-08 0.000298300602252063 7.76088778588355e-05 5.89720254609692e-05 7.51150489707421e-05
EIF4E2.protein_coding 7.56417049598437e-05 7.29302066561202e-05 0.000133303596496099 7.31283740943088e-06 0.00012667805567652 2.42379444826973e-08 0.000140881568016775 0.00014055405353125 5.5508979614088e-05 8.66222929170763e-05
PLXDC2.protein_coding 1.39534596863759e-08 0.000612474321906366 0.00078619288226088 0.00021118452165641 0.000477681255810131 2.42379444826973e-08 0.000859684368574255 0.000872069037318561 0.00035351318801676 0.000216230198417893
PILRB.protein_coding 7.0339390279021e-05 9.89601121279436e-06 1.46901377453665e-05 5.19700174204252e-05 8.02544539693032e-05 7.05324184446491e-06 3.93842967814082e-09 5.02559330059056e-05 5.52355812577553e-05 1.84872958664133e-05
STXBP2.protein_coding 1.39534596863759e-08 0.000153599677951265 6.49797709950253e-05 0.000155094027485974 9.26618796551243e-09 2.6904118375794e-06 0.000254111421263324 0.000169799807322442 0.00034339744883245 3.2719939694774e-05
PML.protein_coding 1.39534596863759e-08 5.95786346345236e-09 1.08205153508487e-07 2.16156892402614e-05 0.000107775032226875 2.42379444826973e-08 9.79133002282588e-05 1.87462312689483e-05 9.09596331518982e-05 0.00164373409218156
OSTC.protein_coding 2.35953003296617e-05 0.000123572046095465 9.83172635283544e-05 4.93201787270017e-08 0.000137241509957205 2.42379444826973e-08 0.000185582744863673 3.71139007502441e-09 0.000172250077768162 4.3015894804652e-05
DYNLT3.protein_coding 2.93022653413894e-07 5.95786346345236e-09 2.65411783677247e-05 1.10791056031292e-05 9.26618796551243e-09 2.42379444826973e-08 2.90695494543574e-05 8.02068509113527e-05 6.21616729515177e-05 3.801932835427e-05
FAM32A.protein_coding 0.000142757846051312 5.95786346345236e-09 7.79643894160438e-05 3.77120021157101e-05 9.26618796551243e-09 2.42379444826973e-08 6.89264577971424e-05 0.000179894788326508 0.000111920173804074 8.90448705899888e-05
IQSEC1.protein_coding 0.000393361982018623 0.000961188070422232 5.15262635754701e-09 0.0012923276758784 0.0013414752979552 2.42379444826973e-08 0.000389042022036428 0.000979142640983015 0.000906962594019645 0.000139919001721151
DCUN1D1.protein_coding 7.74556547190726e-05 2.3891032488444e-06 9.53802665045526e-05 4.25991834622948e-05 4.35603496258739e-05 6.49819291581115e-05 9.92917506156081e-05 8.46605190013819e-05 7.3553271132048e-05 2.89195209703926e-06
NDUFB1.protein_coding 5.16417542992772e-05 5.95786346345236e-09 5.15262635754701e-09 2.73951174565437e-06 9.26618796551243e-09 2.42379444826973e-08 4.69066974666571e-06 3.65237897283153e-05 2.82511634877151e-07 1.51411104557029e-08
CBX6.protein_coding 6.07115030954215e-05 3.83150199334621e-05 9.3989057388015e-05 3.56943584405146e-05 1.14066773855458e-05 0.000141089074833781 9.76769944475704e-05 2.62061253197474e-05 5.90631582464135e-05 0.000286333539827798
SUCNR1.protein_coding 9.16881835991761e-05 5.95786346345236e-09 6.822592560028e-05 9.77884634578097e-06 0.000149750863710647 2.62012179857958e-05 3.12750700741162e-05 3.71139007502441e-09 9.11327854442425e-09 6.55761493836493e-05
ARMCX3.protein_coding 8.02463466563477e-05 6.26231028643478e-05 2.96842804458283e-05 5.41670072000825e-05 7.08956041241357e-05 4.63187119064345e-05 7.76303873858336e-05 4.29444945581075e-05 8.29308347542605e-07 0.000103580336627464
C5orf15.protein_coding 1.39534596863759e-08 1.5317666964536e-05 5.39016243262993e-05 9.73400981966551e-06 9.26618796551243e-09 2.42379444826973e-08 7.39282634883812e-05 2.06019263064605e-05 1.54105540186214e-05 5.64914831102276e-05
OSTM1.protein_coding 1.39534596863759e-08 8.3475624986431e-05 0.000166125826393673 6.99046278666076e-05 9.26618796551243e-09 2.42379444826973e-08 0.000244422884255097 6.26890897572373e-05 2.98095341188116e-05 6.04281718287104e-05
FAM96A.protein_coding 1.39534596863759e-08 4.43920406661835e-05 5.1685994992554e-05 1.13929612859374e-05 7.8586540135511e-05 5.40748541408977e-05 9.6101622576314e-05 4.72125931443856e-05 2.82511634877151e-07 2.57550288851507e-05
GPI.protein_coding 0.000142060173066993 0.000205016039640859 0.000129851336836542 9.91335592412735e-06 0.000826923880230295 3.15335657719892e-05 0.000339890419653231 0.000176962790167239 0.000376114118806933 4.6937442412679e-07
TAF9.protein_coding 6.71300945511545e-05 1.84693767367023e-07 2.03580267386682e-05 8.16473140562455e-06 9.26618796551243e-09 1.23613516861756e-06 4.86435449547172e-05 4.15341663295982e-05 6.89966318598359e-05 1.51411104557029e-08
MTMR3.protein_coding 0.000219641408923243 0.00010295783851192 0.000411030157167882 0.000592294993637786 0.000194969860982347 0.000297666196192006 0.000247967470965424 0.000251450388972979 0.000269397627051725 1.66552215012732e-07
ATF4.protein_coding 0.000403408472992814 6.55424559614393e-05 0.000410102684423524 0.000334978170261184 0.000358796064212607 0.000616152786694648 0.000432994897244479 0.000187577365781809 0.000512266500260631 0.000243484197238159
IL32.protein_coding 1.39534596863759e-08 2.00243791006634e-05 1.25775609387722e-05 4.21911710746442e-06 3.37381903824308e-05 2.42379444826973e-08 3.93842967814082e-09 4.08252908252686e-08 2.89893390498135e-05 0.000137950657361909
NBR1.protein_coding 0.000123083467893522 7.06066399053739e-05 0.00018549970149805 0.000272924418117393 0.000354626279628126 0.000319480346226433 0.000167150893969974 0.000448599429758276 0.000250259742108434 4.71039946276917e-05
PPP1CA.protein_coding 1.39534596863759e-08 7.99009069083596e-05 0.000108158779871269 3.60082141233228e-05 4.66181916544931e-05 9.71941573756162e-06 0.000190623934851693 9.18235018461791e-05 0.000212439636149073 1.39449627297024e-05
NECAP1.protein_coding 6.47580064044706e-05 5.95786346345236e-09 2.25736560724135e-05 7.49711553176542e-05 6.48725819465525e-05 2.42379444826973e-08 2.51705040729979e-05 3.71139007502441e-09 6.09769467407426e-05 2.62092621988217e-05
RHEB.protein_coding 9.517654852077e-05 5.95786346345236e-09 0.000141084062295995 3.55150123360528e-05 9.26618796551243e-09 5.64986485891674e-05 0.000121858952671355 9.36049690821907e-05 0.000110735447593299 3.18114730674318e-05
KBTBD2.protein_coding 0.000188664728419488 1.47218806181908e-05 0.000207965152416955 0.000153973114333088 0.000101103376891706 2.42379444826973e-08 7.52279452821677e-05 9.10812238311741e-05 9.61542019222201e-05 0.000221529587077389
PSMD4.protein_coding 0.000129222990155527 4.6953921955468e-05 8.63116441152699e-05 6.080281306517e-05 0.00010749704658791 2.42379444826973e-08 6.22705116410844e-05 0.000171173021650201 0.000199589913401435 3.02973620218615e-05
STK38.protein_coding 0.000102850951348277 5.96382132691581e-06 0.000175864290209437 0.000176525886969162 0.000150862806266508 0.000369168132415963 8.25534244835096e-05 0.000107968048672535 1.28497227476382e-06 0.00011448193615557
DEGS1.protein_coding 1.39534596863759e-08 6.96533817512215e-05 0.000140723378450966 1.44418450617884e-05 2.87251826930886e-07 2.42379444826973e-08 0.000227802711013343 4.89198325788968e-05 9.11327854442425e-09 6.60303826973204e-05
ANP32A.protein_coding 0.000103130020542004 1.37626646005749e-06 6.13677799183848e-06 7.55988666832705e-05 9.26618796551243e-09 2.42379444826973e-08 2.20985289240481e-05 5.29652477606734e-05 1.7506608083839e-05 1.51411104557029e-08
VDAC1.protein_coding 7.1162644400517e-07 0.000215740193875073 0.000277319503189538 4.48365261154561e-09 0.000232590584122327 0.000175022197109557 0.000380219939557392 0.000137510713669729 0.000225198226111267 3.6490076198244e-06
SASH3.protein_coding 7.73161201222089e-05 0.000180410063536801 0.000107591990971939 0.00027749774378117 0.000115373306358595 2.42379444826973e-08 0.000477853611278503 0.000151057287443569 0.000464057256760626 0.000256959785543734
BRD4.protein_coding 0.000502617571362946 5.95786346345236e-09 0.000246970533943586 0.000405909554575836 9.26618796551243e-09 0.000240222267768013 3.93842967814082e-09 0.000500336207404116 0.000517643334601841 1.51411104557029e-08
EMC7.protein_coding 1.39534596863759e-08 7.8471019677131e-05 7.43575509657609e-05 4.48365261154561e-09 5.65237465896259e-07 2.23231468685642e-05 0.000160652485001042 2.51669360987406e-05 0.000118117203214283 6.08824051423814e-05
GAS7.protein_coding 1.39534596863759e-08 5.95786346345236e-09 0.000418295360332024 0.000335471372048454 7.77525832186149e-05 2.42379444826973e-08 2.11533058012943e-05 0.000184125773012036 0.000190750033213344 0.000297840783774132
ITSN2.protein_coding 0.00040103638484613 5.95786346345236e-09 0.000518565469249889 0.000428776182894718 0.000216096769543715 0.000184717374902636 3.93842967814082e-09 0.000672099340076246 9.11327854442425e-09 9.16188593674583e-05
RPS15A.protein_coding 0.000293594745261035 1.27557856752515e-05 0.000172308978022729 2.66822166913079e-05 0.000124917479963073 0.000301544267309237 0.000303971940988586 5.8977699682213e-05 0.000326082219598044 0.000154605878863182
GMFB.protein_coding 0.00011708348022838 6.17890019794644e-05 0.000108931673824901 8.03022182727818e-06 6.57899345551383e-07 2.42379444826973e-08 0.000220831690483034 2.27545325499747e-05 0.000146459499487442 5.25547943917448e-05
RBBP4.protein_coding 3.82464330003563e-05 0.000155863666067377 0.000213220831301653 1.82977863077176e-05 9.26618796551243e-09 2.6661738930967e-07 0.00039554043100536 6.93695918922814e-05 3.92782305264685e-06 6.02767607241533e-05
SIRPB2.protein_coding 7.1162644400517e-07 1.97860645621253e-05 2.23675510181116e-05 5.833680412882e-05 4.73594866917341e-05 2.42379444826973e-08 3.9270082320742e-05 5.64168405304461e-05 9.11327854442425e-09 9.8568629066626e-06
S100B.protein_coding 1.39534596863759e-08 5.95786346345236e-09 5.15262635754701e-09 1.06307403419747e-05 9.26618796551243e-09 0.000121698719247623 1.00075498121558e-05 7.31514983787311e-06 2.37036374940474e-05 1.34907294160313e-05
MED11.protein_coding 7.82789088405688e-06 5.95786346345236e-09 1.89668176221305e-05 2.43955538594197e-05 9.26618796551243e-09 9.93755723790589e-07 5.15934287836447e-07 1.78554976509425e-05 3.92782305264685e-06 5.76876308362281e-06
ZNF200.protein_coding 2.24650700950652e-06 4.23008305905117e-07 2.48923379333096e-05 0.000134917590734019 1.2333296182097e-05 2.42379444826973e-08 1.43792067548921e-05 2.63545809227484e-05 4.64777205765636e-07 0.000147186734739888
NPIPB5.protein_coding 0.000336152797304482 6.53637200575358e-05 0.000167259404192333 0.000149085932986503 3.4664809178982e-05 7.51376278963616e-07 3.93842967814082e-09 0.000222353090784788 2.11519195016087e-05 0.00015929962310445
NXT1.protein_coding 1.39534596863759e-08 1.19753055615392e-06 1.89152913585551e-05 1.90600072516804e-05 9.26618796551243e-09 2.44803239275243e-06 1.63484215939625e-05 9.46775608138728e-06 3.28989355453715e-06 1.51411104557029e-08
ANAPC16.protein_coding 6.48975410013344e-05 1.01343257513325e-05 5.10676798296484e-05 1.56972677930212e-05 9.26618796551243e-09 4.268302023403e-05 5.58902555624963e-05 1.61482582164312e-05 9.11327854442425e-09 1.51411104557029e-08
ACSL5.protein_coding 1.39534596863759e-08 9.34252569703965e-05 0.000224453556761105 0.000131420341697013 0.000397992039306725 2.42379444826973e-08 0.000124182626181458 2.56123029077435e-05 9.11327854442425e-09 0.000109333958600631
BST1.protein_coding 2.69441306543919e-05 1.06109548284087e-05 3.64857472377903e-05 0.000106356723598473 2.2331512996885e-06 2.42379444826973e-08 0.000119141436193438 3.22185772412869e-05 9.11327854442425e-09 4.2864483700095e-05
ZNF281.protein_coding 9.39207371489961e-05 2.31820467362931e-05 0.000180553180194805 0.000133976023685594 1.2333296182097e-05 2.42379444826973e-08 5.98286852406371e-05 7.56789550198228e-05 9.11327854442425e-09 6.07309940378243e-05
APOL1.protein_coding 2.44325079108442e-05 9.79532332026202e-05 3.73616937185734e-05 3.475279139209e-05 9.91574774189485e-05 1.28703485203123e-05 4.21057516890034e-05 0.000216786005672251 2.82511634877151e-07 0.000694386466608991
HEXB.protein_coding 1.39534596863759e-08 0.000337638080337308 0.000342912436721111 1.38993230957914e-07 0.000240374182013358 2.42379444826973e-08 0.000753464920154797 0.000414120615961299 0.000194851008558334 4.55747424716657e-06
ARHGAP15.protein_coding 1.39534596863759e-08 5.95786346345236e-09 2.16977095916305e-05 0.000122497873000038 4.08638889279098e-06 2.42379444826973e-08 8.27070232409571e-08 4.35754308708617e-05 1.35878983097365e-05 1.89415291800843e-05
MEGF9.protein_coding 1.91301932300214e-05 6.55364980979758e-08 0.000131500177270957 0.000392503433267314 0.000470916938595308 0.000158298015416496 0.000235482648885718 9.26028937619342e-05 0.00016167867465663 1.51411104557029e-08
MXD3.protein_coding 0.000262059926369826 4.08173225881121e-05 5.15262635754701e-09 7.72578181495425e-05 2.88178445727437e-06 2.42379444826973e-08 3.93842967814082e-09 3.71139007502441e-09 8.29308347542605e-07 3.37798174266732e-05
PLD3.protein_coding 1.39534596863759e-08 0.000538239343151749 5.11707323567993e-05 4.48365261154561e-09 0.00161779302308678 2.6661738930967e-07 0.000234891884433996 7.40830572875623e-05 0.000226474085107487 1.83358847618562e-05
IPMK.protein_coding 0.000103688158929459 2.44272402001547e-07 8.07468076491191e-05 0.000272251870225661 0.000135295610484447 2.42379444826973e-08 4.32872805924457e-05 3.71139007502441e-09 0.000116659078647175 5.52801942737714e-05
PPP6C.protein_coding 3.29441183195335e-05 2.15138449665265e-05 0.000115681614353288 3.1703907616239e-05 9.26618796551243e-09 0.000126546308144163 0.000176721278087857 4.08252908252686e-08 0.000110188650880633 1.03110962203337e-05
MECP2.protein_coding 0.00013117647451162 3.51573522978323e-05 0.000198999582554823 0.000158770622627441 0.000135110286725137 4.43796763478188e-05 6.8690152016454e-05 0.0001558078667396 9.11327854442425e-09 1.66552215012732e-07
FAM134A.protein_coding 1.39534596863759e-08 3.42636727783145e-05 0.000138095539008617 7.08910314411476e-05 6.80230858548267e-05 7.75856602891141e-05 0.000199406633033948 2.06019263064605e-05 1.14007114590747e-05 6.63332049064344e-05
MAN1A1.protein_coding 1.39534596863759e-08 0.0001586638618952 0.000492441653617125 0.000164913226705259 5.8478912250349e-05 5.08996834136643e-07 0.000558945878351423 0.000530732492118566 0.000430429258931701 0.000343718348454912
TMED10.protein_coding 7.1162644400517e-07 0.000325186145698693 0.000302721951132244 5.74355899538992e-06 0.000243432024041977 2.78978740995846e-05 0.000695491235292565 1.80781810554439e-05 9.11327854442425e-09 1.66552215012732e-07
CTBS.protein_coding 2.17813505704328e-05 1.77603909845515e-05 6.18881951804972e-05 6.27307836881346e-05 9.26618796551243e-09 2.42379444826973e-08 6.19160529700517e-05 9.80178118813948e-06 9.11327854442425e-09 1.51411104557029e-08
EMC3.protein_coding 1.39534596863759e-08 7.07257971746429e-05 9.37314260701376e-05 1.22448552821311e-05 0.000123064242369971 0.000162176086533728 7.59762469210145e-05 2.88412122730147e-05 1.47726245205117e-05 1.51411104557029e-08
KCNAB2.protein_coding 3.78138757500787e-06 0.000487061296000694 0.000176328026581616 0.000319285386120774 0.00157692913415887 2.42379444826973e-08 0.000499436205914715 0.000293537552423756 0.000417852934540396 1.66552215012732e-07
IL6ST.protein_coding 0.00013340902806144 6.40529900955763e-05 0.00031699472614265 0.000215354318585147 0.000111759493052045 0.000272943492819654 0.000334927998258773 7.56418411190726e-05 8.95926413702346e-05 0.000457730910186355
CLDND1.protein_coding 7.80137931065277e-05 5.95786346345236e-09 0.000128717759037882 3.15693980378926e-05 9.26618796551243e-09 2.6661738930967e-07 3.96245409917747e-05 8.3769785383376e-05 5.82429631774153e-05 9.46470814585989e-05
MAK.protein_coding 9.36277144955823e-06 5.95786346345236e-09 1.93275014671588e-05 4.73966917566487e-05 6.57899345551383e-07 2.42379444826973e-08 3.93842967814082e-09 8.20217206580395e-07 9.11327854442425e-09 1.68217737162859e-05
EEF1G.protein_coding 0.000171781042198974 0.000152050633450768 8.62601178516944e-05 2.55164670123061e-05 0.000135944243642033 0.000144482387061359 0.000352847853294314 5.77900548582052e-05 0.000491670490750232 1.66552215012732e-07
YTHDC1.protein_coding 0.000370896911923558 5.95786346345236e-09 0.00024145722374101 0.000302471688827478 0.000103419923883084 0.000681837616242758 3.93842967814082e-09 0.00026072886416054 9.11327854442425e-09 8.90448705899888e-05
TRAM1.protein_coding 1.39534596863759e-08 0.000132151369482837 0.00018333559842788 4.48365261154561e-09 0.000161055613028571 2.42379444826973e-08 0.000196649732259249 4.38352281761133e-05 0.000177262380967596 0.000186553621924715
ST6GALNAC2.protein_coding 0.000521594276536418 4.92774887062144e-05 1.9894290366489e-05 3.31386764519336e-05 9.26618796551243e-09 2.42379444826973e-08 4.9588768077471e-05 5.69735490416998e-05 9.11327854442425e-09 3.60509839950286e-05
FRMD4B.protein_coding 4.06045676873539e-06 6.55364980979758e-08 0.000139229116807278 0.000757069227112088 0.000274103106207824 2.42379444826973e-08 3.53316526426012e-05 3.71139007502441e-09 0.000411564772344743 0.000299809128133373
KDM5A.protein_coding 0.000257734353867049 5.95786346345236e-09 0.000195135112786663 0.000296822286536931 9.26618796551243e-09 5.67410280339944e-05 0.00024142967769971 0.000374408742158538 0.000254360717453425 0.00020366307673966
NDUFA4.protein_coding 9.22323685269446e-06 3.1636254990932e-06 2.61289682591209e-05 1.38993230957914e-07 9.26618796551243e-09 2.42379444826973e-08 4.47051152765764e-05 1.77070420479415e-05 9.11327854442425e-09 1.51562515661586e-05
COPZ1.protein_coding 4.10371249376315e-05 5.94058565940835e-05 7.69853904081099e-05 7.89571224893182e-06 9.37830883989513e-05 2.42379444826973e-08 0.000112879333005194 1.15090206226507e-05 2.82511634877151e-07 1.51411104557029e-08
ENO3.protein_coding 8.3595176981078e-05 5.95786346345236e-09 1.11348255586591e-05 2.82918479788528e-06 3.7991370658601e-07 2.42379444826973e-08 3.93842967814082e-09 1.31049183549112e-05 9.11327854442425e-09 1.51411104557029e-08
OSBPL11.protein_coding 2.38604160637028e-06 0.000301354691844883 0.000222031822373058 0.000154466316120358 0.000404293047123273 8.84927353063278e-05 0.000384158369235533 0.000460512991899104 6.67183122237299e-05 2.2423984584896e-05
SCAMP2.protein_coding 1.39534596863759e-08 7.87033763522056e-06 2.40163914525266e-05 7.67152961835454e-06 8.85940231382644e-05 7.53800073411887e-06 5.75443960273155e-05 4.58393788166266e-05 4.32971863645596e-05 1.51411104557029e-08
C17orf62.protein_coding 1.39534596863759e-08 2.86632811226693e-05 5.15262635754701e-09 0.000111243904945058 0.000120006400341352 2.42379444826973e-08 9.00364408719772e-05 7.05535253262141e-06 2.68932849845959e-05 0.00018019435553332
NIPBL.protein_coding 0.000458245569560271 4.82586940539641e-07 0.000662169165834724 0.000568038433009325 0.000191726695194418 0.000351232053498767 9.01545937623214e-05 0.000675031338235516 7.20860332863957e-06 0.000292995628428307
UBE2N.protein_coding 8.54091267403068e-05 8.5977927641081e-05 3.37548552682904e-05 1.78494210465631e-05 7.3397474874824e-05 2.42379444826973e-08 0.000156556518135775 3.71139007502441e-09 8.5947329952465e-05 3.84735616679411e-05
GBA.protein_coding 1.39534596863759e-08 6.4708355076556e-05 8.10559652305719e-05 7.30880212208049e-05 0.000327846996407795 0.000102793122551119 0.000116148229638051 3.10309324172791e-05 0.000168240235208616 4.46814169547793e-05
ATG13.protein_coding 1.15953249993784e-05 6.24443669604441e-05 0.00018549970149805 6.13856879046709e-05 5.66256746572465e-05 0.000117578268685565 0.000133004708660494 6.29488870624891e-05 3.91050782341244e-05 8.08686709439092e-05
MT2A.protein_coding 1.61999666958824e-05 5.95786346345236e-09 3.04520217731028e-06 4.48365261154561e-09 9.26618796551243e-09 2.42379444826973e-08 3.93842967814082e-09 9.87600898963997e-06 9.11327854442425e-09 9.4026295929915e-06
ELMO1.protein_coding 0.000164664777758922 1.74029191767443e-05 6.76591367009498e-05 0.000120256046694265 1.39085481362342e-05 2.42379444826973e-08 0.000186212893612176 0.000173251400092215 4.11008862353533e-06 6.9210015893018e-05
SRP54.protein_coding 6.2804522048378e-05 5.95786346345236e-09 0.000134900910666938 8.04860480298553e-05 9.26618796551243e-09 2.42379444826973e-08 7.31011932559716e-05 0.000159667712417625 3.73644420321394e-07 0.000215321731790551
AKIRIN1.protein_coding 0.000179594979623344 2.62205571026538e-05 9.02276401470056e-05 0.000128954332760663 0.00017514021873615 0.000147390940399282 0.000113982093315073 4.08252908252686e-08 5.56912451849765e-05 1.83207436514005e-06
PLTP.protein_coding 5.17673354364546e-06 0.000309695700693717 0.000155408363569975 4.48365261154561e-09 0.000676718973309339 2.64435974306228e-05 8.40500277612032e-05 3.71139007502441e-09 9.11327854442425e-09 4.25616614909809e-05
RNASE1.protein_coding 1.39534596863759e-08 6.40529900955763e-05 0.000214508987891039 4.48365261154561e-09 9.26618796551243e-09 6.37700319339766e-05 3.97781397492222e-07 3.71139007502441e-09 9.72477953475511e-05 1.51411104557029e-08
CCAR2.protein_coding 5.84789495456014e-05 8.06158505239739e-05 0.000114135826446024 7.49218351389272e-06 1.01928067620637e-07 2.42379444826973e-08 0.000179360025972211 0.000158702750998119 0.000274956726963824 0.000173835089141925
SDC2.protein_coding 5.72091847141412e-07 0.000268705600065165 0.000980240790886101 4.48365261154561e-09 5.56897896727297e-06 8.14637314063456e-05 0.000143677853088255 3.71139007502441e-09 0.000179540700603702 1.51411104557029e-08
GABARAPL1.protein_coding 0.000398524762102582 5.95786346345236e-09 0.000276855766817359 0.000217237452681996 8.48875479520594e-05 0.000176476473778519 0.000190860240632382 0.000127898213375416 0.000128688606325815 1.51411104557029e-08
RPL18.protein_coding 4.46650244560893e-05 8.11520582356846e-05 0.000124956341796873 1.97773916695277e-05 5.69036602962119e-05 6.54666880477654e-05 0.000231544219207577 3.71139007502441e-09 0.00021107264436741 4.18046059681957e-05
SAMD8.protein_coding 4.67580434090457e-05 5.95786346345236e-09 9.83172635283544e-05 0.00012711603518993 0.000191356047675797 7.29562128929189e-06 5.03370697163177e-05 7.34521209748081e-05 9.48783429260008e-05 6.14880495606095e-05
PHIP.protein_coding 0.000238199510306123 5.95786346345236e-09 0.000220022298093615 0.000190694229221646 0.000232775907881638 0.00010036932810285 8.57435525228037e-05 0.000317921385216666 9.11327854442425e-09 0.000266801507339941
GPBP1L1.protein_coding 0.000122943933296658 9.22336842777059e-05 0.000202348789687229 9.56407938568794e-05 0.000247323822987492 0.000109822126451101 0.000167269046860319 0.000149943870421061 5.45065189742014e-05 3.19628841719888e-05
MYO9B.protein_coding 0.00125680206741156 0.00183526621914533 0.000814377748436662 0.00102142538508882 0.00131136018706728 0.000554588407708597 3.93842967814082e-09 0.00156056901013634 0.000659901612680303 0.000159602445313564
SPPL2A.protein_coding 5.49905846240074e-05 5.95786346345236e-09 0.000245940008672076 5.43015167784289e-05 0.000453125857701524 2.42379444826973e-08 0.000171837625286962 6.02766862084715e-05 9.11327854442425e-09 0.000273160773731336
SPG20.protein_coding 0.000121409052731157 4.95158032447526e-05 0.000189724855111238 6.06234669607082e-05 0.000168375901521326 2.42379444826973e-08 0.000182156311043691 0.000164158494408405 6.8440721868626e-06 0.000190036077329527
RELA.protein_coding 8.88974916619008e-05 4.71922364940061e-05 7.45121297564872e-05 0.000189887171751568 9.26618796551243e-09 2.42379444826973e-08 0.000108704597546365 7.96130284993487e-05 0.00021216623779274 0.000323277849339713
RPL12.protein_coding 0.000186013571079077 5.4460829919418e-05 1.77817135598947e-05 4.48365261154561e-09 3.97612125600139e-05 2.42379444826973e-08 0.000138636663100235 0.000120030066416365 0.000138986611081014 6.66360271155486e-05
TMOD3.protein_coding 3.53162064662174e-05 1.04322189245051e-05 0.000404177164112345 0.000134200206316172 0.000134183667928586 0.000830658595366519 0.000206889649422415 0.000228959365118331 9.11327854442425e-09 0.000163236311822933
IL17RA.protein_coding 1.39534596863759e-08 4.31408893388585e-05 0.00021790972128702 0.000492623396083128 0.000399845276899827 2.42379444826973e-08 0.00019192361664548 0.000348466125534117 0.000522382239444941 0.000388233213194678
SF3B4.protein_coding 5.58277922051899e-05 5.42165575174165e-07 2.97358067094038e-05 3.80706943246338e-05 0.000160406979870986 2.42379444826973e-08 7.34950362237857e-05 4.61734039233788e-05 5.29572616216492e-05 2.80261954535061e-05
HPSE.protein_coding 2.80604074293019e-05 4.82586940539641e-07 0.000174421554829324 0.000111154231892827 9.26618796551243e-09 4.58339530167806e-05 2.31225206403647e-05 3.71139007502441e-09 9.11327854442425e-09 0.000225617686900429
SEC16A.protein_coding 0.000136478789192443 6.08953224599466e-05 0.000152316787755447 0.000308345273748603 7.96058208117174e-05 0.000328690765129858 0.000289281598289121 0.000412079351420036 0.000434894765418469 4.71039946276917e-05
C1D.protein_coding 8.66509846523944e-06 5.95786346345236e-09 2.60774419955454e-05 1.82081132554867e-05 9.26618796551243e-09 2.42379444826973e-08 2.95421610157342e-05 1.58513470104293e-05 1.83176898742927e-06 1.84872958664133e-05
CDC26.protein_coding 3.72696908223101e-05 5.95786346345236e-09 2.35011288167719e-05 2.09431413485295e-05 2.87251826930886e-07 2.93279128240638e-06 3.93842967814082e-09 4.33898613671104e-05 9.11327854442425e-09 2.74054099248222e-06
BIN3.protein_coding 3.29441183195335e-05 5.95786346345236e-09 5.15262635754701e-09 4.9504008484075e-05 4.27263927089778e-05 2.6661738930967e-07 3.19012803929406e-07 3.59299673163113e-05 4.62134354987753e-05 1.04625073248907e-05
AC009950.1.protein_coding 1.39534596863759e-08 5.95786346345236e-09 5.15262635754701e-09 6.42103890499446e-05 4.73502205037685e-06 2.42379444826973e-08 3.93842967814082e-09 4.38352281761133e-05 1.28497227476382e-06 0.000226828975736885
TMEM179B.protein_coding 1.39534596863759e-08 1.00151684820634e-05 3.45792754854979e-05 5.51937636481265e-06 1.94589947275761e-07 2.42379444826973e-08 2.96603139060785e-05 2.62061253197474e-05 4.93028369253351e-06 7.13146302463607e-06
NFAM1.protein_coding 1.39534596863759e-08 6.15506874409263e-05 5.66788899330172e-08 0.000382235868786875 0.000225362957509228 2.42379444826973e-08 6.50667967125644e-05 0.000170467857535946 0.000350323540526212 0.000316918582948317
[truncated: 2,573,593 more chars]
