# Supplementary material for: Approaches for integrating heterogeneous RNA-seq data reveal cross-talk between microbes and genes in asthmatic patients
Source: Genome Biol. 2020 Jun 22;21:150. doi: 10.1186/s13059-020-02033-z (PMC7310008; doi:10.1186/s13059-020-02033-z)
Supplement: Supplementary file 4 — Additional file 4:Table S3. Patient characteristics. A Microsoft Excel spreadsheet providing summary statistics for the patients included in the study. [file 13059_2020_2033_MOESM4_ESM.xlsx]

## Sheet: tableconvert_2020-01-15_131425
Group	Control		Asthma
Asthma Severity		MILD	MODERATE	SEVERE
Num Indiv	13	20	40	43
Mean Age (St. Dev)	40.1 (13.6)	44.8 (17.5)	49.8 (16.7)	46.3 (12.3)
Perc Female	69.2	75	77.5	69.8
BMI	25.3	25.2	29.1	32.7
BDR	2.8	4.9	9.5	12.5
ACT Score	25	19.8	16.9	12.5
Perc White	100	75	80	42
Perc Black	0	15	12	33
Percent Other	0	10	8	26
